# Supplementary material for: Di-μ-oxido-bis­({2-[(R,R)-(−)-(2-amino­cyclo­hexyl)imino­meth­yl]-4-nitro­phenolato-κ3 N,N′,O}oxidovanadium(V)) dimethyl sulfoxide disolvate
Source: Acta Crystallogr Sect E Struct Rep Online. 2008 Dec 10;65(Pt 1):m25–6. doi: 10.1107/S1600536808038762 (PMC2967873; doi:10.1107/S1600536808038762)
Supplement: Supplementary file 2 [file e-65-00m25-Isup2.hkl]

# 
# h,k,l, Fc-squared, Fo-squared, sigma(Fo-squared) and status flag 
# 
data_I
_shelx_title ' MW19 in P-1' 
_shelx_refln_list_code          4 
_shelx_F_calc_maximum      155.88 
_exptl_crystal_F_000      1760.00 
_reflns_d_resolution_high  0.8394 
 
loop_ 
 _symmetry_equiv_pos_as_xyz 
 'x, y, z' 
 '-x, -y, -z' 
 
_cell_length_a     7.2490 
_cell_length_b    11.7470 
_cell_length_c    11.8090 
_cell_angle_alpha  77.690 
_cell_angle_beta   88.620 
_cell_angle_gamma  76.130 
 
_shelx_F_squared_multiplier     1.000 
 
loop_ 
 _refln_index_h 
 _refln_index_k 
 _refln_index_l 
 _refln_F_squared_calc 
 _refln_F_squared_meas 
 _refln_F_squared_sigma 
 _refln_observed_status 
   2   0   0     7057.21     6768.97     33.40 o 
   3   0   0     3466.67     3393.44      9.78 o 
   4   0   0      230.65      185.16      1.13 o 
   5   0   0      363.19      332.82      2.92 o 
   6   0   0      185.96      195.30      2.64 o 
   7   0   0       27.10       30.15      1.69 o 
   8   0   0        6.20        6.62      1.72 o 
  -8   1   0        6.33        4.78      1.99 o 
  -7   1   0       32.46       28.79      1.98 o 
  -6   1   0      351.63      318.36      3.16 o 
  -5   1   0      372.21      365.31      4.81 o 
  -4   1   0      166.42      152.72      0.90 o 
  -3   1   0     1641.59     1732.28     13.26 o 
  -2   1   0     1922.73     1746.78     15.66 o 
  -1   1   0    13971.51    13955.19     57.16 o 
   1   1   0     3502.99     3289.35     13.28 o 
   2   1   0      767.16      729.84      9.27 o 
   3   1   0      902.95      771.46      4.02 o 
   4   1   0       64.93       67.11      2.09 o 
   5   1   0       84.75      115.80      0.70 o 
   6   1   0        8.98        9.31      0.52 o 
   7   1   0        1.59        4.76      0.97 o 
   8   1   0       14.58       14.17      1.68 o 
  -7   2   0       47.24       46.77      2.19 o 
  -6   2   0      155.02      154.67      2.69 o 
  -5   2   0      120.10      144.04      4.86 o 
  -4   2   0      316.66      377.15      4.50 o 
  -3   2   0      129.03      263.85      3.93 o 
  -2   2   0      263.62      331.51      8.37 o 
  -1   2   0      213.96      224.74      1.54 o 
   0   2   0       77.26       61.91      1.14 o 
   1   2   0       48.89      101.25      0.95 o 
   2   2   0      573.56      579.18     14.19 o 
   3   2   0       49.02      116.15      4.41 o 
   4   2   0       13.42       24.26      0.68 o 
   5   2   0        0.44       61.01      0.55 o 
   6   2   0      133.11      149.88      1.17 o 
   7   2   0       42.45       58.81      1.94 o 
   8   2   0       19.77       21.40      1.70 o 
  -7   3   0        5.71       12.38      1.96 o 
  -6   3   0       90.60       96.42      1.41 o 
  -5   3   0      208.19      190.58      2.23 o 
  -4   3   0       33.86       52.24      1.24 o 
  -3   3   0       22.91       39.28      1.89 o 
  -2   3   0        7.64        2.06      0.48 o 
  -1   3   0       19.24        8.25      0.59 o 
   0   3   0       29.19       31.23      0.45 o 
   1   3   0      326.46      357.60      4.61 o 
   2   3   0       12.63       73.38      1.10 o 
   3   3   0        0.02       15.58      0.63 o 
   4   3   0       38.25       93.19      2.17 o 
   5   3   0        8.49       22.62      0.69 o 
   6   3   0       66.28      149.23      3.40 o 
   7   3   0        6.76        9.85      0.86 o 
   8   3   0       54.49       47.52      2.29 o 
  -7   4   0       30.34       30.62      2.34 o 
  -6   4   0       75.87       73.16      2.46 o 
  -5   4   0      359.25      359.49      5.66 o 
  -4   4   0      600.56      623.73      4.10 o 
  -3   4   0      174.25      139.15      2.52 o 
  -2   4   0      167.53      154.40      1.10 o 
  -1   4   0     2145.33     2127.43     13.72 o 
   0   4   0      583.90      494.36      3.48 o 
   1   4   0      677.88      698.23      8.20 o 
   2   4   0      172.49      207.82      1.68 o 
   3   4   0      160.96      166.00      0.81 o 
   4   4   0      209.68      216.72      4.62 o 
   5   4   0      315.53      275.92      4.26 o 
   6   4   0     1048.53     1104.24     17.81 o 
   7   4   0      347.62      337.08      6.71 o 
   8   4   0       77.04       72.44      2.53 o 
  -7   5   0        8.97       12.63      2.31 o 
  -6   5   0      161.30      160.83      3.21 o 
  -5   5   0      277.04      286.23      3.57 o 
  -4   5   0       19.28       19.58      3.12 o 
  -3   5   0     1248.95     1175.44      8.26 o 
  -2   5   0      683.47      682.96      9.62 o 
  -1   5   0      746.22      742.60      5.57 o 
   0   5   0     3317.97     3341.73     14.40 o 
   1   5   0      739.14      694.10      7.31 o 
   2   5   0       39.97       50.95      1.27 o 
   3   5   0     1026.77     1077.05     14.63 o 
   4   5   0       58.19       65.57      1.51 o 
   5   5   0       40.19       71.81      2.82 o 
   6   5   0        8.34        9.95      1.92 o 
   7   5   0       54.49       81.35      2.02 o 
   8   5   0       14.82       13.42      0.81 o 
  -6   6   0      114.25      130.86      3.35 o 
  -5   6   0       58.66       68.35      2.53 o 
  -4   6   0        2.51        4.67      1.85 o 
  -3   6   0     1514.85     1450.05     20.15 o 
  -2   6   0        3.37        1.24      0.42 o 
  -1   6   0      174.62      178.65      1.25 o 
   0   6   0      155.31      165.43      2.94 o 
   1   6   0      103.59       83.85      0.89 o 
   2   6   0       15.07       10.09      0.58 o 
   3   6   0      309.12      323.51      2.50 o 
   4   6   0      508.36      474.76      7.28 o 
   5   6   0      471.78      450.82      7.61 o 
   6   6   0       57.63       59.53      2.03 o 
   7   6   0       77.70       66.97      2.26 o 
   8   6   0        1.94        3.70      1.10 o 
  -6   7   0       83.11       88.24      3.12 o 
  -5   7   0       60.90       54.69      2.54 o 
  -4   7   0      173.36      160.26     13.44 o 
  -3   7   0        5.60       13.07      0.72 o 
  -2   7   0       31.15       31.37      0.66 o 
  -1   7   0      199.05      209.38      4.26 o 
   0   7   0        0.01        6.15      0.47 o 
   1   7   0      130.86      135.51      3.27 o 
   2   7   0      360.09      319.77      3.48 o 
   3   7   0      282.19      285.71      2.40 o 
   4   7   0     1013.02      967.58      8.99 o 
   5   7   0     1060.00      988.18     28.95 o 
   6   7   0      325.25      316.51     11.56 o 
   7   7   0       98.61       94.37      0.92 o 
   8   7   0       43.07       41.51      2.02 o 
  -5   8   0       39.51       34.51      2.74 o 
  -4   8   0        6.36        5.56      0.54 o 
  -3   8   0       38.11       31.55      0.76 o 
  -2   8   0       51.13       52.64      3.26 o 
  -1   8   0      175.28      156.86      1.86 o 
   0   8   0      447.73      435.21      6.28 o 
   1   8   0      174.65      157.45      1.65 o 
   2   8   0       25.65       18.94      0.98 o 
   3   8   0     1230.86     1220.61      9.32 o 
   4   8   0      955.37      906.86      5.85 o 
   5   8   0      270.28      244.95      9.60 o 
   6   8   0      317.47      291.89     27.91 o 
   7   8   0      119.67      119.07      2.51 o 
   8   8   0       56.82       64.37      2.28 o 
  -4   9   0       17.13       17.57      2.32 o 
  -3   9   0        0.74        1.59      0.55 o 
  -2   9   0       75.42       80.13      5.28 o 
  -1   9   0      165.23      156.28      3.99 o 
   0   9   0      131.48      123.14      4.44 o 
   1   9   0       75.95       72.38      1.68 o 
   2   9   0      671.33      690.49      5.74 o 
   3   9   0       49.10       49.38      4.61 o 
   4   9   0      224.35      216.99      3.87 o 
   5   9   0      116.86      119.16      2.76 o 
   6   9   0       69.25       66.52      7.29 o 
   7   9   0      155.06      148.46      2.83 o 
  -4  10   0       36.40       37.50      2.84 o 
  -3  10   0        2.28        2.62      2.17 o 
  -2  10   0       12.76       22.15      1.65 o 
  -1  10   0      296.28      229.66      6.28 o 
   0  10   0        0.13        6.06      1.04 o 
   1  10   0        1.08        1.44      0.64 o 
   2  10   0      129.57      155.19      5.28 o 
   3  10   0      154.03      145.31      1.35 o 
   4  10   0      319.12      318.97      6.00 o 
   5  10   0      175.93      167.03      7.29 o 
   6  10   0       82.36       73.60      2.30 o 
   7  10   0       51.56       58.01      2.43 o 
  -3  11   0       24.50       32.60      2.09 o 
  -2  11   0       14.32       12.62      1.74 o 
  -1  11   0        2.40        2.28      1.58 o 
   0  11   0        2.83        5.17      2.34 o 
   1  11   0       64.22       74.63      4.04 o 
   2  11   0       82.84       78.47      1.36 o 
   3  11   0      211.80      215.85      6.64 o 
   4  11   0      241.33      222.34      3.26 o 
   5  11   0      141.82      127.87      2.82 o 
   6  11   0       24.65       29.02      2.12 o 
  -2  12   0        2.35        2.87      1.84 o 
  -1  12   0       66.78       79.50      3.20 o 
   0  12   0       64.80       55.76      3.04 o 
   1  12   0       97.95       86.67      2.97 o 
   2  12   0      179.62      198.68      3.54 o 
   3  12   0      147.14      153.11      3.17 o 
   4  12   0      127.57      134.92      3.06 o 
   5  12   0       97.88       94.32      2.68 o 
   0  13   0       49.89       45.54      3.13 o 
   1  13   0       75.22       86.77      3.13 o 
   2  13   0      116.71      124.36      3.43 o 
   3  13   0       78.50       88.77      3.00 o 
   4  13   0      122.57      139.15      3.26 o 
  -4 -13   1        3.49        5.41      2.25 o 
  -3 -13   1       13.59       17.50      2.37 o 
  -2 -13   1       20.51       20.69      2.78 o 
  -1 -13   1       32.68       32.49      2.70 o 
   0 -13   1        7.86        3.33      2.83 o 
  -5 -12   1        6.11        7.44      1.89 o 
  -4 -12   1        8.63        6.43      2.01 o 
  -3 -12   1       27.32       26.77      2.19 o 
  -2 -12   1        8.87        8.25      2.25 o 
  -1 -12   1       58.09       50.14      2.89 o 
   0 -12   1       87.59       82.35      3.19 o 
   1 -12   1       70.19       71.63      2.40 o 
  -6 -11   1        5.63        7.59      1.90 o 
  -5 -11   1       42.76       40.63      2.13 o 
  -4 -11   1       86.78       85.30      2.52 o 
  -3 -11   1        9.37       10.41      1.88 o 
  -2 -11   1      359.64      329.73     22.94 o 
  -1 -11   1      186.88      199.13      8.93 o 
   0 -11   1      146.94      167.78      3.37 o 
   1 -11   1       72.77       81.14      2.41 o 
   2 -11   1       34.51       38.03      2.02 o 
   3 -11   1       22.02       30.10      2.81 o 
  -7 -10   1       33.64       37.55      2.28 o 
  -6 -10   1       47.43       44.22      2.14 o 
  -5 -10   1      216.21      223.45      3.13 o 
  -4 -10   1      261.14      242.95      3.18 o 
  -3 -10   1      172.20      151.84      6.02 o 
  -2 -10   1        0.61       11.36      2.48 o 
  -1 -10   1      325.41      316.00      1.75 o 
   0 -10   1       25.39       31.89      1.01 o 
   1 -10   1      306.67      317.38      8.98 o 
   2 -10   1      107.16       95.36      2.09 o 
   3 -10   1       35.73       55.19      2.67 o 
   4 -10   1        7.34        7.65      2.39 o 
  -7  -9   1       28.46       27.37      1.90 o 
  -6  -9   1      451.24      480.85      4.09 o 
  -5  -9   1        1.12        2.25      1.43 o 
  -4  -9   1      335.16      223.24     39.86 o 
  -3  -9   1       36.56       57.77      5.31 o 
  -2  -9   1        4.53       11.01      0.80 o 
  -1  -9   1      258.16      234.74      3.51 o 
   0  -9   1      163.79      177.71      1.29 o 
   1  -9   1      247.86      240.21      7.44 o 
   2  -9   1       60.70       71.17      4.51 o 
   3  -9   1       16.63       14.55      1.38 o 
   4  -9   1        8.47        9.79      2.23 o 
  -7  -8   1       13.40       13.64      1.22 o 
  -6  -8   1       57.11       79.58      2.06 o 
  -5  -8   1        9.35        8.31      1.38 o 
  -4  -8   1      347.65      322.83      3.07 o 
  -3  -8   1      134.54      129.65      4.12 o 
  -2  -8   1       14.64       12.45      0.81 o 
  -1  -8   1      492.49      460.88      6.12 o 
   0  -8   1       18.95       20.89      1.01 o 
   1  -8   1       35.65       52.99      2.34 o 
   2  -8   1       66.58       78.44      1.19 o 
   3  -8   1       49.38       48.13      1.43 o 
   4  -8   1       11.97       12.16      0.99 o 
   5  -8   1        2.80        1.55      2.34 o 
  -8  -7   1       17.01       20.73      1.12 o 
  -7  -7   1       24.43       26.46      0.99 o 
  -6  -7   1       39.53       40.67      3.50 o 
  -5  -7   1      534.10      505.45      3.54 o 
  -4  -7   1      451.69      441.90     12.51 o 
  -3  -7   1      450.10      417.47     10.23 o 
  -2  -7   1      486.45      473.66      7.63 o 
  -1  -7   1       18.90       42.21      3.87 o 
   0  -7   1      129.47      118.41      2.13 o 
   1  -7   1       66.42       53.92      1.38 o 
   2  -7   1      171.89      172.75      8.07 o 
   3  -7   1        1.38        1.19      0.97 o 
   4  -7   1        1.95        7.65      1.16 o 
   5  -7   1       46.54       47.47      2.63 o 
   6  -7   1       60.84       59.83      2.96 o 
  -8  -6   1       12.95       14.16      1.63 o 
  -7  -6   1       61.68       67.90      1.09 o 
  -6  -6   1      252.80      236.02      2.69 o 
  -5  -6   1      714.95      705.39     21.98 o 
  -4  -6   1     1494.54     1487.69     10.21 o 
  -3  -6   1      894.60      981.03     12.42 o 
  -2  -6   1     1539.33     1455.28     18.58 o 
  -1  -6   1      928.77      927.08      8.12 o 
   0  -6   1       39.05       72.65      4.85 o 
   1  -6   1      671.73      723.55      4.53 o 
   2  -6   1       79.73       90.85      2.51 o 
   3  -6   1      153.44      147.27      1.57 o 
   4  -6   1      204.77      207.10      3.06 o 
   5  -6   1       35.47       34.69      2.32 o 
   6  -6   1      132.05      142.14      3.40 o 
  -8  -5   1       41.57       49.29      1.66 o 
  -7  -5   1      413.01      415.47      6.69 o 
  -6  -5   1      295.52      276.46      4.16 o 
  -5  -5   1     1089.67     1095.34      3.13 o 
  -4  -5   1     2378.66     2380.75     16.57 o 
  -3  -5   1     1959.32     1799.14     13.64 o 
  -2  -5   1      372.31      345.50      5.23 o 
  -1  -5   1      323.03      289.67      3.41 o 
   0  -5   1     2098.49     2176.86     14.82 o 
   1  -5   1      460.74      538.48      2.59 o 
   2  -5   1      236.71      254.92      4.18 o 
   3  -5   1      151.23      139.68      1.58 o 
   4  -5   1       72.19       73.09      2.57 o 
   5  -5   1        0.16        9.91      1.85 o 
   6  -5   1       43.64       35.71      2.45 o 
  -8  -4   1       87.42       85.41      3.29 o 
  -7  -4   1      543.40      499.82     15.33 o 
  -6  -4   1      219.13      214.75      4.39 o 
  -5  -4   1      320.71      314.85      6.29 o 
  -4  -4   1     1432.65     1335.45      6.91 o 
  -3  -4   1       75.47      160.51      7.26 o 
  -2  -4   1     4059.47     4022.33     17.88 o 
  -1  -4   1       32.98       31.42      0.53 o 
   0  -4   1      531.15      492.82      6.18 o 
   1  -4   1      299.72      321.82      8.76 o 
   2  -4   1     1335.06     1396.49     13.19 o 
   3  -4   1      101.58       97.46      2.04 o 
   4  -4   1      117.67      124.55      1.41 o 
   5  -4   1       35.30       30.25      1.10 o 
   6  -4   1       96.97       91.69      2.67 o 
   7  -4   1       43.40       40.33      2.52 o 
  -8  -3   1        3.21        5.29      1.19 o 
  -7  -3   1      158.95      138.45      3.58 o 
  -6  -3   1        1.83       62.92      3.65 o 
  -5  -3   1       26.23       28.93      0.82 o 
  -4  -3   1      385.08      338.53      4.37 o 
  -3  -3   1     1614.39     1575.95     10.49 o 
  -2  -3   1      804.87      680.84      6.72 o 
  -1  -3   1      418.85      467.97      2.78 o 
   0  -3   1       60.38       72.60      0.86 o 
   1  -3   1     1139.19     1248.20     13.88 o 
   2  -3   1      480.05      513.41      7.43 o 
   3  -3   1       59.93       51.30      0.96 o 
   4  -3   1      263.91      225.32      1.39 o 
   5  -3   1      308.85      306.10     15.19 o 
   6  -3   1      287.99      291.26      3.55 o 
   7  -3   1       91.58       86.13      2.71 o 
  -8  -2   1        3.68        5.31      2.02 o 
  -7  -2   1        0.94       31.30      5.45 o 
  -6  -2   1      196.46      206.32      5.17 o 
  -5  -2   1       34.69       83.09      2.56 o 
  -4  -2   1      202.96      203.55      3.76 o 
  -3  -2   1       39.89       71.37      3.06 o 
  -2  -2   1      572.69      578.95     12.43 o 
  -1  -2   1     7640.14     7359.90     29.81 o 
   0  -2   1      531.49      583.15     34.69 o 
   1  -2   1      609.52      631.16     21.87 o 
   2  -2   1      257.52      250.08      5.47 o 
   3  -2   1      286.90      223.02      3.91 o 
   4  -2   1      613.04      573.07      2.45 o 
   5  -2   1      405.97      359.73      7.22 o 
   6  -2   1      677.57      617.58      4.62 o 
   7  -2   1      105.79      119.08      2.78 o 
  -8  -1   1       65.50       66.66      1.70 o 
  -7  -1   1       80.03       65.48      3.43 o 
  -6  -1   1        4.70       10.50      0.92 o 
  -5  -1   1      389.81      348.85      4.81 o 
  -4  -1   1      753.04      756.38      7.80 o 
  -3  -1   1       18.23       32.49      1.08 o 
  -2  -1   1     1752.80     1651.25     27.34 o 
  -1  -1   1       52.26       67.90      1.69 o 
   1  -1   1      163.39      169.80      1.16 o 
   2  -1   1        8.93        2.61      0.60 o 
   3  -1   1     1350.25     1442.32     11.93 o 
   4  -1   1      552.15      496.60      4.50 o 
   5  -1   1      244.64      209.50      2.57 o 
   6  -1   1      158.41      134.74      1.55 o 
   7  -1   1      300.84      264.55      3.40 o 
   8  -1   1       14.88       13.20      2.11 o 
  -8   0   1       32.94       26.34      1.89 o 
  -7   0   1       76.81       69.52      1.87 o 
  -6   0   1      130.71      147.96      1.42 o 
  -5   0   1      279.01      278.74      3.67 o 
  -4   0   1     1004.62      988.05     17.20 o 
  -3   0   1     1490.04     1330.90      9.66 o 
  -2   0   1      666.00      548.75      6.02 o 
  -1   0   1     3137.87     2796.00     14.15 o 
   1   0   1     1390.01     1494.88     45.19 o 
   2   0   1       16.45       45.06      1.13 o 
   3   0   1     2182.94     2349.83     13.69 o 
   4   0   1      513.75      712.29      5.85 o 
   5   0   1      103.02       99.47      1.84 o 
   6   0   1       73.51       78.95      1.17 o 
   7   0   1       45.98       38.09      1.09 o 
   8   0   1        9.60       17.21      1.96 o 
  -8   1   1       49.79       47.17      2.46 o 
  -7   1   1      123.03      108.21      3.63 o 
  -6   1   1       27.41       20.67      0.82 o 
  -5   1   1       69.85       77.65      1.23 o 
  -4   1   1      174.35      229.90      2.70 o 
  -3   1   1      681.11      746.89      7.34 o 
  -2   1   1     1633.54     1559.01     18.94 o 
  -1   1   1        3.40       40.46      0.56 o 
   2   1   1      600.03      604.74      4.29 o 
   4   1   1      225.06      272.38      4.33 o 
   5   1   1       25.85      150.94      5.34 o 
   6   1   1       30.18       33.16      0.87 o 
   7   1   1        9.84       10.54      0.82 o 
   8   1   1        7.39        8.92      1.61 o 
  -8   2   1       16.15        9.33      2.20 o 
  -7   2   1        9.35       16.59      1.99 o 
  -6   2   1      109.93      110.71      2.48 o 
  -5   2   1      270.20      284.24      5.52 o 
  -4   2   1      578.18      567.07      7.45 o 
  -3   2   1     1078.34     1065.57     10.60 o 
  -2   2   1     4171.83     4121.19     24.55 o 
  -1   2   1     2196.26     2082.22     10.72 o 
   0   2   1       65.58      118.20      2.28 o 
   1   2   1     8265.55     8066.44     26.68 o 
   2   2   1     3098.09     2727.09     14.76 o 
   3   2   1      514.84      434.06      4.51 o 
   4   2   1      356.19      300.97      9.33 o 
   5   2   1      984.36     1004.92      7.59 o 
   6   2   1       37.26       41.39      0.61 o 
   7   2   1       28.28       24.54      0.79 o 
   8   2   1        1.53        2.93      1.49 o 
  -7   3   1       35.66       42.23      2.25 o 
  -6   3   1       22.53       34.13      1.92 o 
  -5   3   1      470.55      443.39      6.59 o 
  -4   3   1      821.54      823.34     14.26 o 
  -3   3   1     1941.63     1887.68     21.49 o 
  -2   3   1     1056.69      922.23      9.56 o 
  -1   3   1     3066.90     2980.86     41.29 o 
   0   3   1     7574.26     7370.33     95.56 o 
   1   3   1     3435.60     3353.37     19.68 o 
   2   3   1     1501.20     1301.44      6.96 o 
   3   3   1     2199.35     2114.94     14.70 o 
   4   3   1     1202.85     1081.67     11.64 o 
   5   3   1      196.26      204.56      3.41 o 
   6   3   1      523.08      527.91      3.69 o 
   7   3   1      215.72      220.73      3.83 o 
   8   3   1        0.01        5.79      1.09 o 
  -7   4   1        1.14        1.01      1.98 o 
  -6   4   1        3.93        4.95      1.30 o 
  -5   4   1      174.54      163.20      3.42 o 
  -4   4   1      145.70      147.20      2.34 o 
  -3   4   1      268.93      204.47      1.42 o 
  -2   4   1     1184.79     1102.77     15.18 o 
  -1   4   1      421.50      352.93      6.50 o 
   0   4   1     1073.22      981.79     12.00 o 
   1   4   1     5148.49     5028.06     28.01 o 
   2   4   1     1037.83      992.76     12.76 o 
   3   4   1      111.60       66.90      3.08 o 
   4   4   1      660.29      651.83     11.42 o 
   5   4   1       33.65       43.38      0.71 o 
   6   4   1      968.25      925.45      5.44 o 
   7   4   1      159.05      148.08      2.47 o 
   8   4   1       39.77       36.14      1.28 o 
  -7   5   1        2.80        5.82      2.13 o 
  -6   5   1        8.92       11.98      2.04 o 
  -5   5   1      127.11      116.98      1.54 o 
  -4   5   1       92.45       86.20      2.20 o 
  -3   5   1      118.04      128.29      3.26 o 
  -2   5   1       43.90       34.34      2.58 o 
  -1   5   1        0.70        7.45      0.72 o 
   0   5   1     7276.36     7409.89     20.75 o 
   1   5   1      745.25      788.76     10.31 o 
   2   5   1      210.22      327.03      2.23 o 
   3   5   1        4.54       18.03      1.38 o 
   4   5   1       93.09      184.98      3.72 o 
   5   5   1       44.86       93.70      1.82 o 
   6   5   1       70.21       49.45      1.33 o 
   7   5   1       57.15      110.58      2.62 o 
   8   5   1       47.02       52.89      2.63 o 
  -6   6   1        3.90        4.54      2.24 o 
  -5   6   1      124.99      117.28      2.88 o 
  -4   6   1      164.00      158.92      4.41 o 
  -3   6   1      807.52      784.02     26.10 o 
  -2   6   1      217.16      205.47      3.40 o 
  -1   6   1      301.84      242.40      4.63 o 
   0   6   1     2874.31     2974.06     37.91 o 
   1   6   1      719.36      606.33      9.39 o 
   2   6   1       94.64       84.37     23.44 o 
   3   6   1        0.41       38.55      3.61 o 
   4   6   1       22.72       30.12      0.96 o 
   5   6   1      303.06      287.20      6.38 o 
   6   6   1      157.24      103.11     61.46 o 
   7   6   1       20.09       16.08      1.30 o 
   8   6   1       20.61       21.12      1.07 o 
  -6   7   1       30.16       30.94      2.80 o 
  -5   7   1      151.39      165.92      3.39 o 
  -4   7   1      700.16      745.13      5.34 o 
  -3   7   1       32.71       40.79      2.04 o 
  -2   7   1      272.88      249.14      3.50 o 
  -1   7   1      715.96      697.94      5.19 o 
   0   7   1      284.99      221.24      3.23 o 
   1   7   1     1066.66     1069.06     11.21 o 
   2   7   1      844.02      794.25     24.05 o 
   3   7   1      126.84      115.13      2.08 o 
   4   7   1       24.08       15.19      1.10 o 
   5   7   1        3.80       15.11      1.76 o 
   6   7   1       25.44       22.92      0.92 o 
   7   7   1       29.16       30.83      2.36 o 
   8   7   1       27.71       29.24      2.00 o 
  -5   8   1      221.03      246.59      4.07 o 
  -4   8   1      124.78      120.46      3.04 o 
  -3   8   1       87.14       88.54      2.46 o 
  -2   8   1       86.77       91.86      2.29 o 
  -1   8   1      215.61      193.84      5.23 o 
   0   8   1      361.62      340.10      6.04 o 
   1   8   1      581.21      542.49      7.22 o 
   2   8   1      542.04      501.12      5.96 o 
   3   8   1       50.69       52.86      1.17 o 
   4   8   1       12.06       17.96      1.49 o 
   5   8   1       11.17        6.61      1.03 o 
   6   8   1       33.60       32.76      2.63 o 
   7   8   1        4.05       14.99      2.27 o 
   8   8   1       26.84       25.38      2.05 o 
  -5   9   1       43.53       54.15      3.19 o 
  -4   9   1       96.10      106.33      3.26 o 
  -3   9   1       31.89       31.35      2.32 o 
  -2   9   1       69.17       61.50      1.69 o 
  -1   9   1        1.14        1.24      0.86 o 
   0   9   1       13.39        8.27      0.90 o 
   1   9   1       83.68       85.91      1.22 o 
   2   9   1      164.12      185.30      4.98 o 
   3   9   1       10.75       36.72      0.90 o 
   4   9   1        6.07        7.57      0.85 o 
   5   9   1      110.05       89.32      8.98 o 
   6   9   1       51.73       56.38      2.00 o 
   7   9   1       55.79       57.02      2.22 o 
  -4  10   1        3.63        6.56      2.47 o 
  -3  10   1       10.79       13.32      1.75 o 
  -2  10   1        2.42        3.30      1.50 o 
  -1  10   1        3.58        3.50      2.24 o 
   0  10   1      129.89      119.25      8.81 o 
   1  10   1       37.82       34.09      0.73 o 
   2  10   1      855.16      819.21      9.47 o 
   3  10   1      370.83      377.57      6.99 o 
   4  10   1       88.46       97.14      3.37 o 
   5  10   1      298.82      224.60     35.04 o 
   6  10   1       11.26       17.24      1.76 o 
   7  10   1       99.69       85.92      2.52 o 
  -3  11   1       60.33       71.56      4.84 o 
  -2  11   1        9.57        9.31      2.61 o 
  -1  11   1       28.43       19.47      2.49 o 
   0  11   1        5.24       11.50      2.26 o 
   1  11   1        1.56        2.22      0.78 o 
   2  11   1       23.71       27.00      1.27 o 
   3  11   1      261.72      293.64      2.01 o 
   4  11   1      260.73      272.19      3.45 o 
   5  11   1      207.84      206.54      3.23 o 
   6  11   1      198.97      213.49      3.38 o 
  -2  12   1        1.81        3.32      2.54 o 
  -1  12   1        5.86        4.78      2.44 o 
   0  12   1        5.90        4.89      2.16 o 
   2  12   1      133.00      144.56      3.17 o 
   3  12   1       68.06       66.95      2.47 o 
   4  12   1      235.85      232.89      3.54 o 
   5  12   1      155.78      167.62      3.27 o 
   6  12   1       78.11       82.01      2.66 o 
   0  13   1        8.44        7.67      2.34 o 
   1  13   1       35.40       33.80      2.75 o 
   2  13   1        0.88        0.59      1.96 o 
   3  13   1      117.15      111.73      3.02 o 
   4  13   1       41.15       45.12      2.66 o 
  -3 -13   2       11.32        9.96      2.43 o 
  -2 -13   2        0.20        3.26      2.53 o 
  -1 -13   2       24.16       22.13      2.84 o 
  -5 -12   2       37.32       32.94      2.38 o 
  -4 -12   2        3.48       13.90      2.24 o 
  -3 -12   2       19.99       17.45      2.20 o 
  -2 -12   2       28.43       34.06      2.56 o 
  -1 -12   2       51.53       45.73      2.91 o 
   0 -12   2       69.19       67.55      3.22 o 
   1 -12   2       55.39       49.88      2.10 o 
  -6 -11   2       28.96       34.98      2.28 o 
  -5 -11   2       21.17       28.96      2.09 o 
  -4 -11   2       80.73       80.34      2.62 o 
  -3 -11   2        4.63        4.80      1.97 o 
  -2 -11   2        8.89       14.04      2.07 o 
  -1 -11   2       84.32       87.21      3.06 o 
   0 -11   2       60.93       64.28      1.32 o 
   1 -11   2       66.73       69.35      1.54 o 
   2 -11   2       17.03       17.70      1.96 o 
  -6 -10   2        5.34        8.58      1.78 o 
  -5 -10   2       26.85       33.82      2.00 o 
  -4 -10   2        8.36       11.56      1.79 o 
  -3 -10   2       21.00       23.35      1.85 o 
  -2 -10   2        2.34        3.76      1.82 o 
  -1 -10   2       37.99       36.87      1.69 o 
   0 -10   2        5.06        8.47      0.95 o 
   1 -10   2        0.75       25.19      1.11 o 
   2 -10   2       83.49       66.02      9.21 o 
   3 -10   2       17.79       20.09      2.39 o 
  -7  -9   2       17.58       16.77      1.82 o 
  -6  -9   2       59.51       48.27      1.55 o 
  -5  -9   2       22.89       34.16      1.78 o 
  -4  -9   2        0.29        0.66      1.49 o 
  -3  -9   2      230.00      220.53      2.93 o 
  -2  -9   2     1804.59     1794.58     28.46 o 
  -1  -9   2      340.98      342.74      2.28 o 
   0  -9   2        1.18        4.83      0.85 o 
   1  -9   2      196.49      194.50      3.39 o 
   2  -9   2      160.25      146.96      7.55 o 
   3  -9   2       59.25       55.42      1.48 o 
   4  -9   2       32.22       29.95      2.62 o 
  -7  -8   2        3.70        5.72      0.92 o 
  -6  -8   2       47.55       46.23      1.07 o 
  -5  -8   2        0.70        4.93      1.33 o 
  -4  -8   2       55.99       60.09      1.80 o 
  -3  -8   2        2.82        7.44      1.45 o 
  -2  -8   2      223.55      227.11      6.13 o 
  -1  -8   2      296.27      306.23      4.73 o 
   0  -8   2      472.17      432.12      5.43 o 
   1  -8   2      262.54      266.25      2.16 o 
   2  -8   2      404.12      421.53      4.60 o 
   3  -8   2      109.91      120.68      2.76 o 
   4  -8   2       58.76       72.51      5.01 o 
   5  -8   2       60.19       70.35      3.11 o 
  -8  -7   2       13.81       10.42      1.06 o 
  -7  -7   2        0.04        1.47      0.87 o 
  -6  -7   2        3.39        5.83      0.79 o 
  -5  -7   2      104.99      116.98      4.14 o 
  -4  -7   2      503.54      503.38      2.43 o 
  -3  -7   2      304.01      271.36      7.14 o 
  -2  -7   2      434.02      410.06      3.69 o 
  -1  -7   2      526.16      518.54      2.52 o 
   0  -7   2      144.74      135.82      1.32 o 
   1  -7   2      670.91      637.64      2.56 o 
   2  -7   2      235.45      248.18      5.00 o 
   3  -7   2       35.30       49.16      2.48 o 
   4  -7   2      110.73      117.54      1.78 o 
   5  -7   2       61.24       74.16      2.79 o 
  -8  -6   2       20.72       28.33      1.12 o 
  -7  -6   2        2.64        5.44      0.83 o 
  -6  -6   2       49.09       45.59      0.84 o 
  -5  -6   2      137.19      133.80      1.38 o 
  -4  -6   2      190.82      185.01      6.56 o 
  -3  -6   2      598.31      552.13     10.46 o 
  -2  -6   2      264.63      238.48      1.34 o 
  -1  -6   2      234.73      259.38      2.97 o 
   0  -6   2      835.48      826.81      5.42 o 
   1  -6   2      515.81      484.20      2.36 o 
   2  -6   2      195.43      196.23      3.81 o 
   3  -6   2       15.60       41.51      1.83 o 
   4  -6   2        2.23       19.45      1.92 o 
   5  -6   2       28.29       37.45      2.25 o 
   6  -6   2        4.35        6.14      2.20 o 
  -8  -5   2        0.15        0.84      0.95 o 
  -7  -5   2        5.08       11.64      0.65 o 
  -6  -5   2        5.41        7.08      0.71 o 
  -5  -5   2      192.14      184.24      5.10 o 
  -4  -5   2      987.50      887.88     14.05 o 
  -3  -5   2      152.10      128.77      1.18 o 
  -2  -5   2      233.56      247.76      2.32 o 
  -1  -5   2      355.38      322.91      2.44 o 
   0  -5   2     1970.61     2039.25     45.11 o 
   1  -5   2       29.69       19.24      0.91 o 
   2  -5   2        0.42       15.19      3.74 o 
   3  -5   2       81.98       89.71      3.02 o 
   4  -5   2     1182.88     1353.20      6.43 o 
   5  -5   2       17.64       31.69      2.13 o 
   6  -5   2       17.18       15.23      2.10 o 
  -8  -4   2        0.36        3.38      0.96 o 
  -7  -4   2       32.28       46.54      1.15 o 
  -6  -4   2      928.43      886.98     27.50 o 
  -5  -4   2       50.30       62.79      1.20 o 
  -4  -4   2      584.91      528.10      9.13 o 
  -3  -4   2      137.59      224.78     17.64 o 
  -2  -4   2      256.92      341.76      2.81 o 
  -1  -4   2      158.20      159.41      1.70 o 
   0  -4   2      724.76      747.09      7.63 o 
   1  -4   2      289.21      435.47     11.64 o 
   2  -4   2       57.93       69.04      1.46 o 
   3  -4   2        0.58       13.69      0.98 o 
   4  -4   2       58.65       87.03      3.12 o 
   5  -4   2        4.94       42.37      1.93 o 
   6  -4   2       93.07       89.93      2.68 o 
   7  -4   2       48.96       41.56      2.55 o 
  -8  -3   2        6.13        6.56      1.02 o 
  -7  -3   2      202.56      188.36      3.26 o 
  -6  -3   2      627.61      677.31     10.57 o 
  -5  -3   2       16.69       17.85      1.46 o 
  -4  -3   2     1231.19     1182.20     22.20 o 
  -3  -3   2       12.62       31.74      7.66 o 
  -2  -3   2      523.98      413.70      5.15 o 
  -1  -3   2       77.68       28.19      1.16 o 
   0  -3   2       11.31       31.31      1.19 o 
   1  -3   2      522.29      500.57      8.21 o 
   2  -3   2     1320.36     1383.48     33.43 o 
   3  -3   2      147.30      179.77      6.16 o 
   4  -3   2        0.34        4.62      0.60 o 
   5  -3   2        9.93        8.58      0.78 o 
   6  -3   2      196.20      187.94      3.12 o 
   7  -3   2       26.92       23.85      2.17 o 
  -8  -2   2        9.66        8.03      1.07 o 
  -7  -2   2      156.83      156.27      3.56 o 
  -6  -2   2      147.40      169.95      5.80 o 
  -5  -2   2     1398.66     1326.09     12.39 o 
  -4  -2   2     2525.78     2348.50     10.64 o 
  -3  -2   2     3309.06     3049.47      7.98 o 
  -2  -2   2      556.81      572.79     11.16 o 
  -1  -2   2     2612.77     2682.03     10.12 o 
   0  -2   2     2853.83     2979.71     46.45 o 
   1  -2   2      570.39      603.63      9.73 o 
   2  -2   2     1167.38     1109.18     13.97 o 
   3  -2   2     1080.26     1094.88      9.51 o 
   4  -2   2       16.76       27.08      0.64 o 
   5  -2   2       31.87       42.33      1.59 o 
   6  -2   2       92.74       75.87      1.50 o 
   7  -2   2       27.30       32.92      2.19 o 
  -8  -1   2       36.32       39.51      1.48 o 
  -7  -1   2       63.79       69.02      2.49 o 
  -6  -1   2      341.33      336.68      5.62 o 
  -5  -1   2     1853.24     1733.39     12.23 o 
  -4  -1   2     1939.14     1948.43     14.58 o 
  -3  -1   2     2469.57     2459.04     11.14 o 
  -2  -1   2     5831.75     5758.95     61.34 o 
  -1  -1   2     3828.65     3980.01     15.25 o 
   0  -1   2      279.30      428.95      6.26 o 
   1  -1   2     2205.81     2601.59     18.16 o 
   2  -1   2     2284.72     2409.99     19.75 o 
   3  -1   2        2.38       19.31      0.81 o 
   4  -1   2       57.23       77.45      0.97 o 
   5  -1   2      263.65      223.40      3.02 o 
   6  -1   2       99.69       86.01      3.50 o 
   7  -1   2      139.39      138.28      4.30 o 
   8  -1   2      101.22       81.71      2.73 o 
  -8   0   2        7.06       11.07      1.31 o 
  -7   0   2       85.89       78.11      2.41 o 
  -6   0   2       86.39       89.03      2.65 o 
  -5   0   2      211.07      209.78      2.84 o 
  -4   0   2      993.64     1056.97     10.48 o 
  -3   0   2     1305.74     1357.51     11.14 o 
  -2   0   2      868.57      910.10      8.18 o 
  -1   0   2       30.98       82.64      0.96 o 
   0   0   2     1769.47     1901.40      9.45 o 
   1   0   2     5801.22     6253.55    142.23 o 
   2   0   2       29.70       52.64      1.97 o 
   3   0   2     1085.43     1076.77     15.30 o 
   4   0   2     1107.00     1191.32     18.43 o 
   5   0   2      374.07      370.39      3.86 o 
   6   0   2      208.98      229.58      1.83 o 
   7   0   2      274.91      253.74      6.09 o 
   8   0   2       28.27       32.85      2.14 o 
  -8   1   2       15.58       19.84      1.45 o 
  -7   1   2      116.13      101.80      1.67 o 
  -6   1   2       39.39       54.60      1.53 o 
  -5   1   2       48.38       76.78      2.96 o 
  -4   1   2       85.01      146.81      4.12 o 
  -3   1   2     3837.87     3976.20     45.48 o 
  -2   1   2      499.70      536.86      4.92 o 
  -1   1   2     1343.24     1294.02     23.44 o 
   0   1   2      324.41      366.53      4.28 o 
   1   1   2    10976.56    10907.13     32.13 o 
   2   1   2       21.98       27.59      0.90 o 
   3   1   2      423.32      362.32      3.69 o 
   4   1   2      663.49      660.61      3.90 o 
   5   1   2      938.93      990.61     15.01 o 
   6   1   2      358.60      348.94     11.64 o 
   7   1   2      154.09      138.47      1.85 o 
   8   1   2       30.81       33.17      1.65 o 
  -7   2   2      135.29      128.64      8.50 o 
  -6   2   2       15.61       26.39      1.16 o 
  -5   2   2       31.91       30.60      0.58 o 
  -4   2   2      460.45      445.25      4.67 o 
  -3   2   2        0.77       33.26      0.98 o 
  -2   2   2       74.75       88.43      2.06 o 
  -1   2   2        3.44       11.83      0.55 o 
   0   2   2      558.65      561.27      6.49 o 
   1   2   2      321.81      635.96      7.98 o 
   2   2   2      650.97      706.86      7.14 o 
   3   2   2       28.33       40.14      5.91 o 
   4   2   2      944.23      854.74      8.80 o 
   5   2   2      492.84      480.72      6.74 o 
   6   2   2      235.21      222.22      2.55 o 
   7   2   2      194.71      176.22      5.21 o 
   8   2   2       14.76       17.74      0.98 o 
  -7   3   2       21.86       24.79      1.53 o 
  -6   3   2      215.67      215.94      2.85 o 
  -5   3   2       30.97       35.06      0.54 o 
  -4   3   2      121.07      120.77      2.40 o 
  -3   3   2      501.47      484.76      9.57 o 
  -2   3   2       76.98       79.59      0.96 o 
  -1   3   2        0.69       13.20      1.29 o 
   0   3   2       26.69       45.39      1.12 o 
   1   3   2      572.48      498.51      7.75 o 
   2   3   2      456.67      503.94     19.80 o 
   3   3   2       37.13      105.09      9.74 o 
   4   3   2       45.88       64.11      0.80 o 
   5   3   2       11.26        9.01      1.15 o 
   6   3   2      380.36      333.49      3.36 o 
   7   3   2       20.62       77.21      3.98 o 
   8   3   2        7.67        4.78      0.91 o 
  -7   4   2       33.66       31.67      2.37 o 
  -6   4   2       19.63       15.01      1.26 o 
  -5   4   2       34.48       26.18      0.82 o 
  -4   4   2      148.65      153.55      0.91 o 
  -3   4   2       56.50       54.93      2.92 o 
  -2   4   2       30.03       24.66      0.79 o 
  -1   4   2       63.55       46.08      0.99 o 
   0   4   2       43.58       28.63      2.61 o 
   1   4   2        0.59        3.90      0.27 o 
   2   4   2      637.35     1028.12     13.32 o 
   5   4   2       27.43       77.78      2.06 o 
   6   4   2       71.86       63.89      2.91 o 
   7   4   2      514.73      486.94      4.48 o 
   8   4   2        9.25       11.87      0.87 o 
  -7   5   2        1.53        3.24      2.18 o 
  -6   5   2        1.34        4.49      1.98 o 
  -5   5   2       77.50       82.81      2.19 o 
  -4   5   2       63.35       51.66      4.11 o 
  -3   5   2       66.17       57.56      2.88 o 
  -2   5   2      430.66      419.37      8.59 o 
  -1   5   2       34.19       17.82      0.81 o 
   0   5   2     3219.49     3204.04     18.10 o 
   1   5   2     2217.93     2029.00     42.42 o 
   2   5   2     3728.16     3504.84     26.91 o 
   3   5   2       57.42      114.05      1.64 o 
   4   5   2     1558.36     1575.10     10.87 o 
   5   5   2      574.81      517.71      2.86 o 
   6   5   2      179.82      184.44      2.48 o 
   7   5   2      469.91      454.11      6.69 o 
   8   5   2        0.45        1.53      0.78 o 
  -6   6   2        0.00        1.01      2.24 o 
  -5   6   2       40.61       35.44      2.21 o 
  -4   6   2       66.32       63.01      1.27 o 
  -3   6   2       64.16       57.21      2.22 o 
  -2   6   2     1529.53     1465.26     30.33 o 
  -1   6   2     1383.67     1246.43      6.61 o 
   0   6   2     6304.55     6074.09     24.91 o 
   1   6   2     4197.38     4051.32     28.64 o 
   2   6   2     2735.04     2210.92    172.45 o 
   3   6   2     2969.93     2726.00     26.87 o 
   4   6   2     1059.43     1021.77     16.39 o 
   5   6   2      187.41      183.00      2.29 o 
   6   6   2      150.74      153.20      2.37 o 
   7   6   2       52.58       51.78      1.19 o 
   8   6   2        0.08       19.49      1.00 o 
  -6   7   2       12.36       19.68      2.65 o 
  -5   7   2      103.07      103.85      2.96 o 
  -4   7   2       46.12       56.38      2.43 o 
  -3   7   2      218.63      213.80      3.07 o 
  -2   7   2      597.37      590.30      8.11 o 
  -1   7   2      932.40      883.30     12.40 o 
   0   7   2      139.59      119.30      1.84 o 
   1   7   2     1600.87     1518.60      8.78 o 
   2   7   2     1564.03     1405.30     76.82 o 
   3   7   2       67.40      106.97     12.60 o 
   4   7   2      158.68      129.77      1.99 o 
   5   7   2       45.05       54.90      1.66 o 
   6   7   2        0.32        2.16      1.29 o 
   7   7   2       14.02        9.89      1.53 o 
   8   7   2        8.87       12.54      1.07 o 
  -5   8   2       59.01       65.21      2.92 o 
  -4   8   2      142.94      150.64      3.26 o 
  -3   8   2       44.28       45.15      2.38 o 
  -2   8   2       18.02       20.47      4.22 o 
  -1   8   2        0.36        1.44      0.91 o 
   0   8   2       86.40      104.48      0.78 o 
   1   8   2       67.32      134.95      1.12 o 
   2   8   2      116.42      110.64      0.75 o 
   3   8   2       19.37       37.11      3.50 o 
   4   8   2        2.51       51.00      1.63 o 
   5   8   2        1.04        6.61      1.30 o 
   6   8   2        8.34       17.63      1.48 o 
   7   8   2        0.24        7.84      1.56 o 
   8   8   2       24.76       38.12      2.18 o 
  -5   9   2       24.95       29.90      2.73 o 
  -4   9   2       35.52       40.85      2.82 o 
  -3   9   2       97.40       92.48      4.97 o 
  -2   9   2       61.04       55.90      2.72 o 
  -1   9   2       43.32       49.21      2.51 o 
   0   9   2       95.59       77.47      0.90 o 
   1   9   2      756.96      745.81     11.70 o 
   2   9   2       28.42       28.40      1.51 o 
   3   9   2       16.28       13.32      1.80 o 
   4   9   2       24.22       30.41      1.60 o 
   5   9   2      105.39      104.63      2.15 o 
   6   9   2      101.15      108.89      2.38 o 
   7   9   2        9.17        6.42      1.69 o 
  -4  10   2       39.90       42.11      2.17 o 
  -3  10   2       81.58       80.40      2.10 o 
  -2  10   2      158.44      161.58      3.31 o 
  -1  10   2      290.28      267.44      3.57 o 
   0  10   2      231.14      278.34     12.90 o 
   1  10   2      308.41      289.17      5.28 o 
   2  10   2      246.67      244.11      3.22 o 
   3  10   2        3.95       12.37      1.50 o 
   4  10   2      421.45      396.61      5.40 o 
   5  10   2        0.35        1.23      1.52 o 
   6  10   2       87.49       80.16      2.33 o 
   7  10   2        0.07        1.10      1.67 o 
  -3  11   2      121.62      148.25      3.67 o 
  -2  11   2       66.91       62.92      2.76 o 
  -1  11   2      189.51      183.32      3.41 o 
   0  11   2       39.22       58.64      4.79 o 
   1  11   2      677.45      669.92     10.29 o 
   2  11   2      133.11      151.73      4.49 o 
   3  11   2      235.77      233.28      3.71 o 
   4  11   2        4.53       21.34      1.23 o 
   5  11   2        1.60        2.51      1.64 o 
   6  11   2       24.78       20.57      1.92 o 
  -2  12   2       31.14       27.34      2.69 o 
  -1  12   2       20.13       25.51      2.55 o 
   0  12   2      141.37      126.23      3.11 o 
   1  12   2       96.72      105.58      3.03 o 
   2  12   2       89.27       88.49      2.68 o 
   3  12   2       27.99       41.30      2.18 o 
   4  12   2       21.85       23.18      2.10 o 
   5  12   2       66.46       56.62      2.39 o 
   6  12   2       46.46       40.78      2.27 o 
  -1  13   2       19.62       19.48      2.71 o 
   0  13   2        0.03        1.05      2.37 o 
   1  13   2        0.00       -0.01      2.25 o 
   2  13   2        0.46        2.77      2.07 o 
   3  13   2        5.08        8.79      2.13 o 
   4  13   2       41.16       47.35      2.37 o 
   5  13   2       99.76      101.30      3.01 o 
  -4 -12   3      280.84      306.96      4.31 o 
  -3 -12   3       97.09      108.02      3.16 o 
  -2 -12   3      120.97      129.96      3.51 o 
  -1 -12   3        4.48        4.06      2.70 o 
   0 -12   3        0.32        1.86      1.14 o 
  -5 -11   3       55.13       55.37      2.49 o 
  -4 -11   3       82.75       99.13      2.81 o 
  -3 -11   3      136.59      158.42      3.31 o 
  -2 -11   3       24.59       23.12      2.28 o 
  -1 -11   3        6.59        8.03      1.40 o 
   0 -11   3       36.38       26.10      1.24 o 
   1 -11   3        9.89        4.60      1.16 o 
   2 -11   3       16.19        9.73      1.32 o 
  -6 -10   3        2.38        9.46      1.02 o 
  -5 -10   3       35.68       35.28      1.99 o 
  -4 -10   3       39.63       42.91      2.17 o 
  -3 -10   3       32.55       22.51      2.03 o 
  -2 -10   3        5.16        7.26      2.17 o 
  -1 -10   3       95.39       76.89      1.27 o 
   0 -10   3      118.15      104.20      3.35 o 
   1 -10   3       43.52       48.49      3.42 o 
   2 -10   3       19.22       20.13      1.69 o 
   3 -10   3       53.41       77.18      2.99 o 
  -7  -9   3       46.23       47.98      2.05 o 
  -6  -9   3        7.20       10.77      0.97 o 
  -5  -9   3        5.42       10.89      1.56 o 
  -4  -9   3       15.44       10.55      1.70 o 
  -3  -9   3       87.42       97.14      2.46 o 
  -2  -9   3       97.10      115.63      1.86 o 
  -1  -9   3       11.09        8.29      0.90 o 
   0  -9   3      119.18       97.45      1.30 o 
   1  -9   3       18.59        8.43      1.11 o 
   2  -9   3      245.31      255.21     20.62 o 
   3  -9   3       51.14       44.80      1.53 o 
   4  -9   3       55.45       60.93      2.90 o 
  -7  -8   3       80.82       80.43      3.10 o 
  -6  -8   3       40.21       43.92      1.12 o 
  -5  -8   3       46.63       40.66      1.98 o 
  -4  -8   3      283.84      268.18      6.73 o 
  -3  -8   3       97.66       94.18      1.17 o 
  -2  -8   3      755.10      709.28      6.24 o 
  -1  -8   3       42.17       50.15      0.94 o 
   0  -8   3        1.56        2.86      0.88 o 
   1  -8   3       58.28       71.53      3.86 o 
   2  -8   3       26.37       78.80      1.53 o 
   3  -8   3       53.72       68.56      1.58 o 
   4  -8   3       59.56       61.23      3.13 o 
  -7  -7   3      188.80      201.52     11.04 o 
  -6  -7   3      191.39      217.93      7.10 o 
  -5  -7   3      222.82      228.10      2.94 o 
  -4  -7   3      446.43      434.39      3.05 o 
  -3  -7   3      258.50      249.61      2.41 o 
  -2  -7   3       79.18       94.87      0.96 o 
  -1  -7   3        3.12       16.13      0.83 o 
   0  -7   3       27.06       53.53      1.11 o 
   1  -7   3      174.49      153.90      4.73 o 
   2  -7   3       83.42       76.67      4.00 o 
   3  -7   3       12.71       52.67      1.51 o 
   4  -7   3       95.96       86.82      9.29 o 
   5  -7   3       48.27       52.78      2.72 o 
  -8  -6   3       50.49       52.78      1.93 o 
  -7  -6   3      108.31      116.58      7.11 o 
  -6  -6   3       76.64       86.41      1.09 o 
  -5  -6   3      126.47      138.50      2.57 o 
  -4  -6   3        0.21        0.38      0.80 o 
  -3  -6   3       13.62       19.05      0.61 o 
  -2  -6   3        1.75       17.99      0.54 o 
  -1  -6   3      231.24      257.36      4.87 o 
   0  -6   3     1079.01     1092.38      6.81 o 
   1  -6   3      228.31      215.66      2.16 o 
   2  -6   3      296.12      287.85      5.00 o 
   3  -6   3      468.30      485.72      4.02 o 
   4  -6   3       50.80       52.38      2.27 o 
   5  -6   3       15.94       12.08      2.17 o 
   6  -6   3       47.09       48.50      2.78 o 
  -8  -5   3       14.86       16.73      1.59 o 
  -7  -5   3       52.26       55.12      1.60 o 
  -6  -5   3       37.32       46.70      2.31 o 
  -5  -5   3       10.46       11.94      0.44 o 
  -4  -5   3        6.93       17.62      0.65 o 
  -3  -5   3      288.10      210.83      3.67 o 
  -2  -5   3      373.48      345.88      3.08 o 
  -1  -5   3      326.95      303.86      4.35 o 
   0  -5   3     1090.55     1043.86     12.38 o 
   1  -5   3     1741.07     1821.30     57.37 o 
   2  -5   3      587.63      564.31      9.12 o 
   3  -5   3     1031.23     1074.03      5.37 o 
   4  -5   3       26.63       35.47      2.04 o 
   5  -5   3        8.08       20.71      1.95 o 
   6  -5   3      132.59      127.05      3.21 o 
  -8  -4   3       18.10       19.31      1.60 o 
  -7  -4   3       16.94       18.62      0.71 o 
  -6  -4   3      252.49      251.90      5.29 o 
  -5  -4   3      172.95      156.12      4.46 o 
  -4  -4   3      332.92      332.07      2.97 o 
  -3  -4   3      618.80      705.49      7.55 o 
  -2  -4   3      211.38      435.29      4.52 o 
  -1  -4   3      230.24      172.87      2.18 o 
   0  -4   3      676.31      664.67      6.88 o 
   1  -4   3      941.17      828.52      4.06 o 
   2  -4   3      585.95      594.77     23.36 o 
   3  -4   3      501.48      455.26     10.04 o 
   4  -4   3        0.44        3.49      1.07 o 
   5  -4   3      307.45      331.69      3.77 o 
   6  -4   3       57.89       66.07      2.63 o 
   7  -4   3       10.81       23.48      2.39 o 
  -8  -3   3        5.44        5.86      1.01 o 
  -7  -3   3       22.64       26.60      1.16 o 
  -6  -3   3      950.64      926.56     15.74 o 
  -5  -3   3       92.13      114.37      1.81 o 
  -4  -3   3      297.84      278.83      4.23 o 
  -3  -3   3      104.11      143.17      3.79 o 
  -2  -3   3      126.66      291.52      2.08 o 
  -1  -3   3        0.99       60.91     13.80 o 
   0  -3   3       97.66      114.12      3.42 o 
   1  -3   3      368.92      415.33      7.33 o 
   2  -3   3      461.12      483.90      2.91 o 
   3  -3   3      358.87      319.77      1.88 o 
   4  -3   3      135.23      141.49      2.00 o 
   5  -3   3       28.73       37.92      1.30 o 
   6  -3   3        1.01       13.71      1.33 o 
   7  -3   3        4.01        3.72      1.94 o 
  -8  -2   3        5.98        7.34      1.09 o 
  -7  -2   3        0.33        0.95      0.69 o 
  -6  -2   3      225.24      239.16      4.60 o 
  -5  -2   3      211.60      216.23      4.40 o 
  -4  -2   3      193.61      200.56      0.90 o 
  -3  -2   3       97.42       83.49      2.69 o 
  -2  -2   3      145.63      254.99      1.60 o 
  -1  -2   3      126.63      231.23      1.84 o 
   0  -2   3       43.26       71.47      1.19 o 
   1  -2   3      198.75      222.32      1.83 o 
   2  -2   3      438.34      380.97      2.50 o 
   3  -2   3       37.58      179.19      7.54 o 
   4  -2   3        5.09       17.70      0.94 o 
   5  -2   3        1.98       15.95      1.10 o 
   6  -2   3        0.64       24.64      1.25 o 
   7  -2   3       10.15       10.43      1.27 o 
  -8  -1   3       28.25       26.95      1.46 o 
  -7  -1   3       22.96       26.23      1.09 o 
  -6  -1   3        5.89        6.40      0.62 o 
  -5  -1   3      158.08      148.08      1.04 o 
  -4  -1   3      723.47      794.00      7.84 o 
  -3  -1   3      433.70      461.09      6.33 o 
  -2  -1   3      330.64      302.66      1.67 o 
  -1  -1   3      116.35      223.48      1.05 o 
   0  -1   3      237.60      337.76      1.82 o 
   1  -1   3      550.75      526.81      2.44 o 
   2  -1   3      180.23      164.73      1.70 o 
   3  -1   3       82.10       50.56     26.81 o 
   4  -1   3        0.66        3.85      0.53 o 
   5  -1   3      116.41      129.32      5.34 o 
   6  -1   3        6.54       14.20      1.09 o 
   7  -1   3       13.19       10.08      1.26 o 
  -8   0   3        2.70        6.28      1.20 o 
  -7   0   3       24.27       21.36      1.53 o 
  -6   0   3      150.66      146.06      4.18 o 
  -5   0   3      677.11      705.86      7.67 o 
  -4   0   3      496.62      452.20      6.93 o 
  -3   0   3     3743.84     3200.14     79.96 o 
  -2   0   3     1033.71      848.49      8.43 o 
  -1   0   3      620.32      553.95      8.19 o 
   0   0   3     9122.68     9853.32     21.38 o 
   1   0   3     3663.56     3895.04     15.83 o 
   2   0   3       27.57       84.76      9.87 o 
   3   0   3       51.58       86.48      6.25 o 
   4   0   3      694.01      888.25      8.97 o 
   5   0   3       64.34       78.13      0.96 o 
   6   0   3       50.37       60.00      1.28 o 
   7   0   3       33.46       42.56      1.38 o 
   8   0   3       45.00       38.88      1.47 o 
  -8   1   3       26.44       29.60      1.51 o 
  -7   1   3      130.32      123.54      7.21 o 
  -6   1   3      424.44      434.17      6.28 o 
  -5   1   3      660.18      660.08      5.34 o 
  -4   1   3     1621.94     1467.75     16.26 o 
  -3   1   3     2761.49     2524.60     23.44 o 
  -2   1   3     3126.47     2927.00     17.94 o 
  -1   1   3      187.31      193.31      4.34 o 
   0   1   3    24299.52    24897.02    218.75 o 
   1   1   3     6056.15     6656.11     27.93 o 
   2   1   3      295.71      242.99      1.76 o 
   3   1   3      101.81      123.80      3.20 o 
   4   1   3      243.74      318.58      3.48 o 
   5   1   3       73.58       76.87      1.53 o 
   6   1   3       68.74       71.19      2.15 o 
   7   1   3       70.97       61.41      1.38 o 
   8   1   3       12.37       17.99      1.23 o 
  -7   2   3      115.43      114.95      3.53 o 
  -6   2   3      474.18      436.59      5.41 o 
  -5   2   3      381.90      424.32      1.85 o 
  -4   2   3      740.70      704.43      8.38 o 
  -3   2   3     1425.40     1486.72     23.59 o 
  -2   2   3      125.32      128.57      3.69 o 
  -1   2   3      583.71      492.28      5.64 o 
   0   2   3      854.40     1304.52     11.32 o 
   2   2   3     1712.78     1825.10     17.31 o 
   3   2   3      253.92      284.91      2.92 o 
   5   2   3      123.52       81.82      1.33 o 
   6   2   3      345.80      319.66      4.88 o 
   7   2   3      115.61      127.98      1.91 o 
   8   2   3       26.54       26.97      1.14 o 
  -7   3   3       56.68       52.45      1.97 o 
  -6   3   3       29.01       29.07      0.99 o 
  -5   3   3      225.26      229.15      3.10 o 
  -4   3   3      300.83      308.71      2.69 o 
  -3   3   3       18.03        9.49      0.62 o 
  -2   3   3        1.04       30.31      1.02 o 
  -1   3   3        1.89        2.42      0.44 o 
   0   3   3      746.26      732.76      6.81 o 
   2   3   3      971.38     1486.82     15.94 o 
   3   3   3        4.29      106.22      7.82 o 
   4   3   3       93.86       93.80      0.79 o 
   5   3   3      283.13      258.74      4.16 o 
   6   3   3      708.92      732.21     13.24 o 
   7   3   3      175.96      162.70      1.42 o 
   8   3   3       86.79       90.42      1.38 o 
  -7   4   3       10.20       14.45      1.47 o 
  -6   4   3       55.14       50.13      1.47 o 
  -5   4   3      122.17      128.15      3.05 o 
  -4   4   3      194.39      191.83      3.59 o 
  -3   4   3      255.74      276.79      8.08 o 
  -2   4   3       23.76       38.15      0.91 o 
  -1   4   3       44.77       45.38      0.63 o 
   0   4   3     1075.96     1181.42      6.70 o 
   1   4   3      158.84      147.86      2.10 o 
   2   4   3     1460.99     1375.01     16.18 o 
   3   4   3        3.00       69.35     13.60 o 
   4   4   3      255.21      244.61      7.58 o 
   5   4   3      893.40      823.54     17.26 o 
   6   4   3      178.35      186.64      5.02 o 
   7   4   3      351.83      370.74      5.72 o 
   8   4   3      349.55      323.20      5.12 o 
  -7   5   3       25.55       20.72      2.47 o 
  -6   5   3       46.32       39.72      2.11 o 
  -5   5   3      218.22      198.01      7.32 o 
  -4   5   3      212.90      208.51      5.98 o 
  -3   5   3      359.26      346.93      5.26 o 
  -2   5   3      427.97      369.32      3.80 o 
  -1   5   3      247.56      236.13      1.10 o 
   0   5   3       11.33       22.14      1.09 o 
   1   5   3      504.54      534.92     17.78 o 
   2   5   3       45.24       44.49      1.13 o 
   3   5   3       14.67       10.21      0.98 o 
   4   5   3       14.71       21.21      3.54 o 
   5   5   3      905.22      820.61     19.00 o 
   6   5   3        1.38       26.79      5.96 o 
   7   5   3      926.92      865.69      8.58 o 
   8   5   3       69.61       65.21      1.16 o 
  -6   6   3      103.69      118.77      3.14 o 
  -5   6   3       98.31      101.60      1.54 o 
  -4   6   3        0.15        1.92      0.75 o 
  -3   6   3     2799.47     2595.63     65.20 o 
  -2   6   3      550.68      460.60      7.00 o 
  -1   6   3      124.46      122.30      1.69 o 
   0   6   3      630.73      689.61      8.90 o 
   1   6   3      195.46      215.18      2.26 o 
   2   6   3       28.26       25.46      1.14 o 
   3   6   3      186.92      395.88      2.85 o 
   4   6   3      327.10      322.38      6.35 o 
   5   6   3      139.31      191.71      2.42 o 
   6   6   3      111.34      111.09      2.18 o 
   7   6   3       60.95      155.05      2.72 o 
   8   6   3        2.52        4.82      0.83 o 
  -6   7   3       50.29       54.94      3.01 o 
  -5   7   3       22.51       21.76      2.35 o 
  -4   7   3       41.71       32.06      2.17 o 
  -3   7   3      415.29      360.40      2.59 o 
  -2   7   3       47.90       50.19      1.21 o 
  -1   7   3        6.86        8.74      0.71 o 
   0   7   3      198.86      256.87      4.12 o 
   2   7   3      101.74      107.90      1.73 o 
   3   7   3      108.69      118.74      1.80 o 
   4   7   3       97.03      143.14      2.05 o 
   5   7   3      157.57      156.36      2.30 o 
   6   7   3       35.11       40.76      1.71 o 
   7   7   3       82.91       72.19      2.13 o 
   8   7   3        0.15       13.23      1.34 o 
  -5   8   3       20.39       32.59      2.60 o 
  -4   8   3        7.00       14.92      1.66 o 
  -3   8   3      408.19      383.33     11.40 o 
  -2   8   3       70.27       84.99      2.37 o 
  -1   8   3      324.45      331.23     15.86 o 
   0   8   3      357.90      345.83      7.07 o 
   1   8   3      919.12      824.78      8.55 o 
   2   8   3      245.12      188.91      5.81 o 
   3   8   3      239.05      224.69      2.50 o 
   4   8   3      488.73      453.79      3.52 o 
   5   8   3      222.25      222.40      2.79 o 
   6   8   3      238.15      259.13      3.11 o 
   7   8   3       79.53       68.35      2.16 o 
  -5   9   3       21.91       23.43      1.99 o 
  -4   9   3       65.15       64.95      2.06 o 
  -3   9   3       20.84       25.96      2.40 o 
  -2   9   3      156.66      164.04      2.93 o 
  -1   9   3      311.38      336.31     12.19 o 
   0   9   3      701.70      675.12     12.15 o 
   1   9   3      441.61      403.20      6.96 o 
   2   9   3      313.96      306.18      3.28 o 
   3   9   3      419.45      470.53      3.66 o 
   4   9   3       79.58       87.81      1.97 o 
   5   9   3       82.56       89.35      2.06 o 
   6   9   3      198.67      193.18      2.91 o 
   7   9   3      194.32      199.16      3.20 o 
  -4  10   3        1.66        3.46      2.60 o 
  -3  10   3       17.53       15.83      2.40 o 
  -2  10   3        9.77       11.50      2.19 o 
  -1  10   3      174.82      149.28      2.85 o 
   0  10   3       98.34      108.53      4.46 o 
   1  10   3      119.21      136.54      4.16 o 
   2  10   3      549.71      589.67      4.39 o 
   3  10   3      286.43      266.82     10.53 o 
   4  10   3      167.07      179.84      2.79 o 
   5  10   3      129.71      133.42      2.54 o 
   6  10   3       38.36       37.44      2.05 o 
   7  10   3      154.55      135.42      2.90 o 
  -3  11   3        3.64        3.14      2.40 o 
  -2  11   3        3.59        4.86      2.30 o 
  -1  11   3      143.78      135.39      3.10 o 
   0  11   3        9.47       19.85      1.62 o 
   1  11   3       98.61      106.01      2.22 o 
   2  11   3      269.34      290.06      8.19 o 
   3  11   3        1.24        5.61      2.49 o 
   4  11   3      223.52      224.64      2.74 o 
   5  11   3        1.74       18.02      1.79 o 
   6  11   3        0.24       -0.18      1.71 o 
  -2  12   3       56.98       59.86      2.97 o 
  -1  12   3       37.00       39.30      2.47 o 
   0  12   3      122.68      120.35      3.13 o 
   1  12   3      344.89      335.86      4.12 o 
   2  12   3      169.91      190.06      3.38 o 
   3  12   3      188.64      185.62      3.17 o 
   4  12   3        0.10       33.05      2.19 o 
   5  12   3       17.80       16.15      2.01 o 
   6  12   3       10.32       10.48      1.91 o 
  -1  13   3      112.36      112.39      3.41 o 
   0  13   3       78.69       62.46      2.91 o 
   1  13   3      101.98       96.70      3.09 o 
   2  13   3      182.59      185.52      3.50 o 
   3  13   3       10.73       14.60      2.16 o 
   4  13   3       22.81       31.19      2.30 o 
   5  13   3        0.25        1.96      1.83 o 
  -3 -12   4       68.85       60.72      3.02 o 
  -2 -12   4       55.64       65.75      3.06 o 
  -1 -12   4       25.29       21.58      1.76 o 
  -5 -11   4        3.67        0.91      2.02 o 
  -4 -11   4      139.66      158.91      3.38 o 
  -3 -11   4       48.02       58.71      2.77 o 
  -2 -11   4       36.63       33.24      1.71 o 
  -1 -11   4       38.45       38.47      1.22 o 
   0 -11   4       20.29       22.34      1.25 o 
   1 -11   4        6.37        2.85      1.35 o 
  -6 -10   4       32.23       41.62      1.52 o 
  -5 -10   4      104.24      101.27      2.61 o 
  -4 -10   4      149.78      138.35      2.90 o 
  -3 -10   4      111.12      117.68      2.08 o 
  -2 -10   4      277.64      290.84      4.13 o 
  -1 -10   4       61.92       68.53      1.28 o 
   0 -10   4       29.82       31.56      1.19 o 
   1 -10   4       56.04       58.82      2.47 o 
   2 -10   4       49.66       44.51      2.31 o 
  -6  -9   4       75.86       91.28      3.62 o 
  -5  -9   4       88.37       85.03      2.20 o 
  -4  -9   4      205.32      191.76      2.89 o 
  -3  -9   4      146.91      145.05      1.96 o 
  -2  -9   4        2.22       27.08      1.36 o 
  -1  -9   4      503.68      509.51      8.38 o 
   0  -9   4       60.20       58.84      2.41 o 
   1  -9   4      273.52      292.49      9.65 o 
   2  -9   4       74.70       92.02      6.79 o 
   3  -9   4       10.50       20.19      1.82 o 
  -7  -8   4       45.85       45.90      1.68 o 
  -6  -8   4      170.96      187.74      7.75 o 
  -5  -8   4       24.16       20.46      0.93 o 
  -4  -8   4      267.95      244.56      2.09 o 
  -3  -8   4       40.95       38.93      1.37 o 
  -2  -8   4      160.60      168.40      2.21 o 
  -1  -8   4      250.73      212.86      5.24 o 
   0  -8   4        1.08        2.93      0.92 o 
   1  -8   4        0.87        7.89      1.16 o 
   2  -8   4        8.55        1.74      1.26 o 
   3  -8   4        8.97        9.22      1.39 o 
   4  -8   4        6.38        3.49      1.54 o 
  -7  -7   4       24.65       30.27      1.11 o 
  -6  -7   4        4.76       13.46      1.04 o 
  -5  -7   4      111.66      102.93      1.29 o 
  -4  -7   4      258.58      228.10      4.03 o 
  -3  -7   4       50.96       49.36      1.01 o 
  -2  -7   4       15.38       31.85      1.39 o 
  -1  -7   4       53.99      125.26      2.90 o 
   0  -7   4      520.18      480.81      2.36 o 
   1  -7   4      363.18      298.10      4.86 o 
   2  -7   4       38.01       61.27      1.55 o 
   3  -7   4       70.67       72.70      1.74 o 
   4  -7   4       79.93       77.84      3.16 o 
   5  -7   4       49.80       63.26      2.95 o 
  -7  -6   4      143.49      143.38      3.39 o 
  -6  -6   4       78.29       73.30      1.60 o 
  -5  -6   4      129.40      102.62      1.50 o 
  -4  -6   4      206.71      213.19      2.90 o 
  -3  -6   4       49.39       65.36      0.99 o 
  -2  -6   4       43.05       41.04      0.53 o 
  -1  -6   4       77.34       76.67      0.84 o 
   0  -6   4      459.40      385.93      3.43 o 
   1  -6   4      422.66      371.78      6.09 o 
   2  -6   4      214.14      199.30      9.60 o 
   3  -6   4      330.35      276.75      3.29 o 
   4  -6   4       81.67       85.89      2.58 o 
   5  -6   4      158.06      172.07      3.46 o 
  -8  -5   4      111.83      115.74      2.59 o 
  -7  -5   4      136.98      182.92     10.59 o 
  -6  -5   4      106.97       97.90      2.57 o 
  -5  -5   4      136.16      128.03      1.66 o 
  -4  -5   4      286.21      301.36      1.29 o 
  -3  -5   4      255.36      303.36      5.43 o 
  -2  -5   4      380.67      310.10      2.71 o 
  -1  -5   4       19.72       32.85      1.23 o 
   0  -5   4      360.99      529.98      2.90 o 
   1  -5   4      255.36      352.75     11.13 o 
   2  -5   4      249.02      218.85      7.97 o 
   3  -5   4      201.32      183.96      2.72 o 
   4  -5   4      143.49      145.81      2.79 o 
   5  -5   4        1.23       38.56      2.27 o 
   6  -5   4       82.38       82.26      3.04 o 
  -8  -4   4      122.80      140.29      2.70 o 
  -7  -4   4      399.00      441.60     24.80 o 
  -6  -4   4        8.09       16.78      1.35 o 
  -5  -4   4       62.01       65.51      3.06 o 
  -4  -4   4      153.69      146.38      2.05 o 
  -3  -4   4       33.29       12.65      0.50 o 
  -2  -4   4      159.08      156.71      1.80 o 
  -1  -4   4      107.12      102.10      2.08 o 
   0  -4   4       62.50       98.32      2.57 o 
   1  -4   4     1197.19     1350.20     28.93 o 
   2  -4   4       31.86       83.85      4.75 o 
   3  -4   4       50.36       61.56      1.28 o 
   4  -4   4       19.81       20.99      1.20 o 
   5  -4   4        6.69       21.30      1.46 o 
   6  -4   4      129.62      106.77      3.05 o 
  -8  -3   4       56.73       55.02      2.09 o 
  -7  -3   4      132.26      139.77      5.83 o 
  -6  -3   4       16.11       22.60      1.59 o 
  -5  -3   4      165.10      153.06      2.33 o 
  -4  -3   4      130.01      131.06      1.45 o 
  -3  -3   4       57.05      131.91      3.01 o 
  -2  -3   4     1722.05     1679.07     25.07 o 
  -1  -3   4      149.25      169.81      6.03 o 
   0  -3   4      337.39      357.71      1.82 o 
   1  -3   4       44.83       88.98      1.58 o 
   2  -3   4      118.68       92.41      1.72 o 
   3  -3   4      690.45      651.06     11.14 o 
   4  -3   4      409.96      425.76     22.51 o 
   5  -3   4      284.16      333.28     10.16 o 
   6  -3   4      232.64      234.29      6.05 o 
   7  -3   4       87.09       83.93      2.97 o 
  -8  -2   4        2.79        3.12      1.58 o 
  -7  -2   4      122.05      129.47      2.40 o 
  -6  -2   4       11.51       29.82      2.71 o 
  -5  -2   4       52.73       69.07      2.40 o 
  -4  -2   4        5.66        5.20      0.29 o 
  -3  -2   4       82.17      126.35      1.72 o 
  -2  -2   4     1582.49     1600.92      8.34 o 
  -1  -2   4       87.26       78.59      2.55 o 
   0  -2   4      980.61      884.57     12.85 o 
   1  -2   4     2137.30     2035.46     21.54 o 
   2  -2   4     1239.51     1100.78      4.39 o 
   3  -2   4     1705.67     1634.33     34.95 o 
   4  -2   4      723.46      688.88     17.08 o 
   5  -2   4      273.75      272.14      6.51 o 
   6  -2   4      365.68      366.53     13.21 o 
   7  -2   4       96.18       90.03      2.65 o 
  -8  -1   4       54.96       65.18      2.29 o 
  -7  -1   4       69.09       65.86      1.73 o 
  -6  -1   4      123.42      129.51      2.44 o 
  -5  -1   4       44.53       84.82      1.96 o 
  -4  -1   4       22.51       79.41      3.18 o 
  -3  -1   4      364.05      316.92      3.21 o 
  -2  -1   4      276.29      321.00     11.31 o 
  -1  -1   4     1449.87     1799.97     32.60 o 
   0  -1   4      810.93      992.76     12.51 o 
   1  -1   4     1619.53     1540.76     17.12 o 
   2  -1   4     1178.32     1045.53     15.65 o 
   3  -1   4      894.73      790.44      3.86 o 
   4  -1   4      430.41      439.42      5.47 o 
   5  -1   4      151.85      125.34      1.61 o 
   6  -1   4      171.24      181.02      1.99 o 
   7  -1   4      100.70      123.01      1.98 o 
  -8   0   4       51.14       45.67      1.55 o 
  -7   0   4       46.74       47.29      1.34 o 
  -6   0   4       12.00        9.36      0.56 o 
  -5   0   4       15.49       13.76      0.70 o 
  -4   0   4        0.50       11.00      0.97 o 
  -3   0   4      263.77      193.93      1.00 o 
  -2   0   4      290.22      261.16      1.95 o 
  -1   0   4      514.08      609.06      4.66 o 
   0   0   4     3465.04     3487.62     36.13 o 
   1   0   4     1020.88     1233.55     14.57 o 
   2   0   4      753.73      746.87      9.19 o 
   3   0   4     1498.69     1364.69     18.28 o 
   4   0   4        1.60       17.02      0.71 o 
   5   0   4       16.76       45.80      1.04 o 
   6   0   4        5.43        5.80      1.08 o 
   7   0   4       60.80       59.38      1.59 o 
  -7   1   4       36.82       33.00      1.35 o 
  -6   1   4        0.14       13.85      0.61 o 
  -5   1   4       45.32       42.85      0.70 o 
  -4   1   4       33.76       44.38      3.12 o 
  -3   1   4        6.19       74.18      1.15 o 
  -2   1   4      311.48      453.41      5.86 o 
  -1   1   4      284.75      306.16     14.70 o 
   0   1   4      628.55      831.52      8.97 o 
   1   1   4     3568.48     4461.48     25.18 o 
   2   1   4        1.07       55.97      1.18 o 
   3   1   4      432.84      498.06      4.45 o 
   4   1   4      432.33      431.85      3.79 o 
   5   1   4        4.29        8.80      0.77 o 
   6   1   4       13.50       10.89      1.04 o 
   7   1   4        7.86       16.10      1.19 o 
   8   1   4        9.52       10.87      1.31 o 
  -7   2   4        0.23        1.94      1.23 o 
  -6   2   4      204.11      185.28      3.97 o 
  -5   2   4       42.79       48.38      1.74 o 
  -4   2   4      274.98      302.86      3.19 o 
  -3   2   4      170.24      193.62      1.14 o 
  -2   2   4      749.69      702.22     12.30 o 
  -1   2   4      877.51     1015.32     28.98 o 
   0   2   4      139.65      124.48      8.20 o 
   1   2   4     1190.93     1599.88     14.96 o 
   2   2   4     1035.17     1408.19     16.14 o 
   3   2   4       20.60       71.82      1.39 o 
   4   2   4       36.00       86.80      3.43 o 
   5   2   4       36.59       57.86      0.87 o 
   6   2   4      131.07      138.49      1.80 o 
   7   2   4        7.08        5.85      1.09 o 
   8   2   4       15.27       13.64      1.22 o 
  -7   3   4       31.74       27.97      1.50 o 
  -6   3   4       54.81       65.37      2.28 o 
  -5   3   4      300.15      331.66      2.48 o 
  -4   3   4      408.92      409.43      3.68 o 
  -3   3   4      754.22      716.16      6.84 o 
  -2   3   4       14.79        1.28      0.76 o 
  -1   3   4      339.64      344.87      7.79 o 
   0   3   4      409.02      546.64      8.08 o 
   1   3   4     1543.13     1434.58     24.69 o 
   2   3   4      394.87      455.16      2.49 o 
   3   3   4      405.13      409.67      2.60 o 
   4   3   4       76.38      116.08      6.71 o 
   5   3   4        3.24      106.74      6.65 o 
   6   3   4       41.14       54.87      0.94 o 
   7   3   4        3.75        5.47      0.83 o 
   8   3   4       13.43       13.08      1.17 o 
  -7   4   4       21.82       19.34      1.48 o 
  -6   4   4        2.78        4.92      1.20 o 
  -5   4   4      444.18      411.56      5.86 o 
  -4   4   4      788.71      701.29     13.14 o 
  -3   4   4      830.48      808.50      9.03 o 
  -2   4   4      924.04      874.19     11.85 o 
  -1   4   4      475.49      391.35      5.42 o 
   0   4   4     1170.60     1093.80      7.11 o 
   1   4   4      593.63      693.49     11.13 o 
   2   4   4      709.98      610.39      2.95 o 
   3   4   4     1125.07     1003.48     23.36 o 
   4   4   4      132.84      113.62      1.06 o 
   5   4   4       69.79       56.69      1.15 o 
   6   4   4       55.10       75.97      1.11 o 
   7   4   4        0.86        8.20      2.09 o 
   8   4   4       87.34       87.68      2.39 o 
  -6   5   4       68.02       60.43      1.66 o 
  -5   5   4      294.85      300.80      4.13 o 
  -4   5   4      259.86      256.29      2.09 o 
  -3   5   4     1414.72     1304.42     31.17 o 
  -2   5   4     1408.47     1294.41     14.62 o 
  -1   5   4      248.17      258.68      3.55 o 
   0   5   4     1397.90     1331.65     18.05 o 
   1   5   4     1681.21     1530.67     16.14 o 
   2   5   4      173.47      227.98      2.05 o 
   4   5   4       50.20       53.20      1.36 o 
   5   5   4      145.15      187.64      6.48 o 
   6   5   4       22.70       19.69      0.79 o 
   7   5   4       99.93      161.18      2.04 o 
   8   5   4      251.78      229.24      7.63 o 
  -6   6   4       22.76       24.85      1.59 o 
  -5   6   4      135.98      129.50      1.95 o 
  -4   6   4        1.34        1.67      0.75 o 
  -3   6   4      689.25      658.35      2.72 o 
  -2   6   4      413.27      376.59      6.84 o 
  -1   6   4       26.12       18.14      2.08 o 
   0   6   4      944.93      890.69      2.30 o 
   1   6   4      400.57      410.55      4.66 o 
   2   6   4       98.30      110.06      1.67 o 
   3   6   4      271.18      243.00      2.33 o 
   4   6   4      208.20      176.85      2.17 o 
   5   6   4     1060.97     1033.58      5.10 o 
   6   6   4      324.75      319.97      3.25 o 
   7   6   4      461.04      455.23      4.20 o 
   8   6   4       33.77       61.76      3.10 o 
  -6   7   4        4.61        8.57      2.58 o 
  -5   7   4      103.63      116.27      2.06 o 
  -4   7   4       42.63       44.52      1.48 o 
  -3   7   4      433.29      411.27      6.60 o 
  -2   7   4       12.30       24.75      2.44 o 
  -1   7   4       66.14       58.91      1.92 o 
   0   7   4       51.70      144.16      2.23 o 
   1   7   4      305.32      304.15      2.50 o 
   2   7   4      202.48      204.92      4.81 o 
   3   7   4      125.30      141.60      2.18 o 
   4   7   4      559.03      514.05      3.60 o 
   5   7   4      619.71      546.77      3.93 o 
   6   7   4      373.35      373.12      3.57 o 
   7   7   4      154.41      147.35      2.72 o 
   8   7   4       51.70       57.82      2.36 o 
  -5   8   4      127.98      131.86      3.16 o 
  -4   8   4      190.17      203.74      3.16 o 
  -3   8   4        1.00       -0.34      1.87 o 
  -2   8   4        4.18       13.27      1.74 o 
  -1   8   4      103.26      101.07      2.73 o 
   0   8   4       49.54       57.76      1.10 o 
   1   8   4       62.20       54.60      1.46 o 
   2   8   4       91.18       91.67      1.84 o 
   3   8   4       38.33       30.73      1.34 o 
   4   8   4        9.19        9.19      1.22 o 
   5   8   4       99.22       99.95      2.14 o 
   6   8   4      274.99      242.57      3.10 o 
   7   8   4      111.49      121.45      2.56 o 
  -4   9   4       37.98       30.32      2.48 o 
  -3   9   4      105.27      103.55      2.66 o 
  -2   9   4      152.30      168.26      2.82 o 
  -1   9   4       46.13       46.27      4.21 o 
   0   9   4       68.78       58.26      0.75 o 
   1   9   4       26.33       55.48      1.17 o 
   2   9   4        2.46       73.80      5.74 o 
   3   9   4       54.45       41.32      1.55 o 
   4   9   4        9.70       11.49      1.49 o 
   5   9   4       55.98       48.16      1.79 o 
   6   9   4       41.48       52.37      2.08 o 
   7   9   4       70.29       73.48      2.43 o 
  -4  10   4       36.76       32.98      2.66 o 
  -3  10   4       22.14       18.09      2.36 o 
  -2  10   4       82.26       72.96      2.55 o 
  -1  10   4       14.25       14.09      1.85 o 
   0  10   4       18.26       22.33      0.63 o 
   1  10   4        0.22        3.01      1.24 o 
   2  10   4      330.49      340.39      2.81 o 
   3  10   4       63.29       59.74      1.97 o 
   4  10   4       60.84       82.58      2.08 o 
   5  10   4      208.45      185.95      2.92 o 
   6  10   4        2.49        4.63      1.68 o 
   7  10   4      260.35      246.42      3.70 o 
  -3  11   4       33.01       42.66      2.77 o 
  -2  11   4        0.01        0.07      2.15 o 
  -1  11   4        7.08       13.25      2.04 o 
   0  11   4      179.22      193.71      8.10 o 
   1  11   4       48.28       68.24      1.66 o 
   2  11   4      350.11      363.22      3.07 o 
   3  11   4        0.97        2.27      1.55 o 
   4  11   4      330.56      319.76      3.65 o 
   5  11   4      273.33      268.84      3.53 o 
   6  11   4       98.34      118.22      2.88 o 
  -2  12   4        0.84        3.09      2.24 o 
  -1  12   4       59.49       53.59      2.57 o 
   0  12   4       31.45       34.58      2.31 o 
   1  12   4      186.00      185.94      3.29 o 
   2  12   4      286.54      299.43      3.71 o 
   3  12   4      397.31      439.01      4.43 o 
   4  12   4      273.57      268.15      3.74 o 
   5  12   4       35.90       37.65      2.18 o 
  -1  13   4        6.82        4.26      2.28 o 
   0  13   4       76.88       76.46      2.78 o 
   1  13   4      110.81       97.79      2.96 o 
   2  13   4      118.84      110.95      2.87 o 
   3  13   4       35.85       36.37      2.42 o 
   4  13   4       21.54       30.06      2.34 o 
  -4 -11   5       44.71       58.42      2.79 o 
  -3 -11   5       88.46       90.45      3.30 o 
  -2 -11   5      142.98      146.42      2.39 o 
  -1 -11   5       93.47       85.78      2.26 o 
   0 -11   5       93.98       92.98      4.55 o 
  -5 -10   5        4.54        8.43      1.86 o 
  -4 -10   5       11.36        7.45      1.96 o 
  -3 -10   5      109.39      118.18      2.11 o 
  -2 -10   5       20.79       21.02      2.16 o 
  -1 -10   5       75.55       82.15      2.35 o 
   0 -10   5       41.77       44.93      1.33 o 
   1 -10   5       44.95       50.70      3.51 o 
   2 -10   5       68.59       63.22      3.23 o 
  -6  -9   5       18.60       18.36      1.15 o 
  -5  -9   5        7.67       12.56      1.53 o 
  -4  -9   5       25.48       27.68      1.93 o 
  -3  -9   5       31.94       30.60      1.50 o 
  -2  -9   5        8.58        7.13      0.77 o 
  -1  -9   5        9.53       17.87      0.97 o 
   0  -9   5       20.08       26.04      1.25 o 
   1  -9   5       39.94       70.51      3.26 o 
   2  -9   5      206.21      193.46     20.01 o 
   3  -9   5       45.23       39.12      2.94 o 
  -6  -8   5       13.03       17.54      1.04 o 
  -5  -8   5        3.34        3.93      1.26 o 
  -4  -8   5       45.99       44.76      1.36 o 
  -3  -8   5      333.51      314.48      7.45 o 
  -2  -8   5      159.92      183.94      4.32 o 
  -1  -8   5      988.45      980.90      4.00 o 
   0  -8   5       39.07       35.13      1.24 o 
   1  -8   5      114.75      109.51      5.21 o 
   2  -8   5      181.31      169.00      8.24 o 
   3  -8   5       48.66       37.82      1.73 o 
   4  -8   5       11.67       12.01      1.74 o 
  -7  -7   5       28.81       29.87      1.75 o 
  -6  -7   5       49.77       50.44      3.63 o 
  -5  -7   5       69.03       74.72      2.73 o 
  -4  -7   5      803.12      765.91      5.30 o 
  -3  -7   5      614.65      591.77      7.89 o 
  -2  -7   5     1612.14     1619.50     10.03 o 
  -1  -7   5      422.92      584.43     13.15 o 
   0  -7   5      101.41      129.27      1.55 o 
   1  -7   5      198.89      198.43     11.35 o 
   2  -7   5      212.90      239.08     10.82 o 
   3  -7   5       71.29       85.54      2.19 o 
   4  -7   5       50.27       48.97      1.89 o 
  -7  -6   5       24.66       41.50      1.86 o 
  -6  -6   5       61.69       63.91      2.98 o 
  -5  -6   5      336.40      315.56      7.09 o 
  -4  -6   5     1067.64     1123.88      3.39 o 
  -3  -6   5      879.79      819.68     14.98 o 
  -2  -6   5      639.00      599.58      6.48 o 
  -1  -6   5      519.15      535.39      3.56 o 
   0  -6   5      122.05      181.64      7.05 o 
   1  -6   5      353.99      368.64      2.36 o 
   2  -6   5      105.32      112.75      2.28 o 
   3  -6   5       67.94       77.42      2.36 o 
   4  -6   5       47.31       67.23      2.47 o 
   5  -6   5        0.71        7.74      2.25 o 
  -7  -5   5       49.85       47.50      1.84 o 
  -6  -5   5       51.70       45.13      0.97 o 
  -5  -5   5       45.63       47.78      1.09 o 
  -4  -5   5      128.50      113.74      0.93 o 
  -3  -5   5      456.72      415.75      5.90 o 
  -2  -5   5      143.05      137.43      3.32 o 
  -1  -5   5       20.66       19.11      1.48 o 
   0  -5   5      233.99      223.90      2.56 o 
   1  -5   5       79.04       68.98      1.98 o 
   2  -5   5       16.92       20.05      1.11 o 
   3  -5   5        0.35       16.06      1.23 o 
   4  -5   5      101.24       90.45      4.35 o 
   5  -5   5       20.00       29.35      2.31 o 
   6  -5   5        7.09       16.76      2.36 o 
  -7  -4   5       17.59       22.93      1.68 o 
  -6  -4   5       29.05       24.36      0.81 o 
  -5  -4   5        0.82       14.66      0.64 o 
  -4  -4   5       45.48       22.87      0.72 o 
  -3  -4   5       58.01       98.41      3.54 o 
  -2  -4   5       24.90       21.72      1.24 o 
  -1  -4   5       76.17       43.00      0.86 o 
   0  -4   5      174.38      163.12      1.23 o 
   1  -4   5      536.33      544.41      3.59 o 
   2  -4   5      570.46      661.66      5.60 o 
   3  -4   5       26.60       26.35      3.10 o 
   4  -4   5      438.45      487.58      3.01 o 
   5  -4   5       11.26       11.49      1.43 o 
   6  -4   5      112.32      109.05      2.23 o 
  -7  -3   5      104.05       94.99      2.24 o 
  -6  -3   5      261.11      264.13      6.90 o 
  -5  -3   5      193.41      212.44      6.51 o 
  -4  -3   5       21.94       22.17      1.13 o 
  -3  -3   5       18.20       45.43      2.75 o 
  -2  -3   5      112.72      301.53      5.11 o 
  -1  -3   5      219.13      263.20      2.11 o 
   0  -3   5        2.62        6.88      0.67 o 
   1  -3   5      645.18      728.41      3.86 o 
   2  -3   5       21.01       44.41      2.56 o 
   3  -3   5       44.34       47.23      1.93 o 
   4  -3   5       42.07      113.03      4.77 o 
   5  -3   5       61.73      189.07      4.09 o 
   6  -3   5      412.51      413.83     23.36 o 
  -7  -2   5      130.99      136.39      2.54 o 
  -6  -2   5      128.55      134.81      5.35 o 
  -5  -2   5       24.28       36.37      1.85 o 
  -4  -2   5     1024.00     1043.83     10.15 o 
  -3  -2   5      281.70      365.68      7.20 o 
  -2  -2   5     1369.72     1468.91     10.58 o 
   0  -2   5      176.95      212.77      4.52 o 
   1  -2   5       17.43       90.48      1.56 o 
   2  -2   5       10.39       20.74      1.22 o 
   3  -2   5       26.60       32.25      0.99 o 
   4  -2   5       61.40       79.23      1.83 o 
   5  -2   5       73.20      102.63      4.31 o 
   6  -2   5      243.68      225.27      3.00 o 
   7  -2   5       77.81       92.09      3.90 o 
  -7  -1   5      312.13      352.49      3.70 o 
  -6  -1   5      127.36      155.49      5.60 o 
  -5  -1   5      997.45      963.76     27.54 o 
  -4  -1   5      520.33      536.37      5.59 o 
  -3  -1   5      506.78      489.49      6.91 o 
  -2  -1   5       61.76       43.72      1.11 o 
  -1  -1   5      669.02      647.63     14.09 o 
   0  -1   5      303.55      307.96      3.42 o 
   1  -1   5     1113.18     1054.01     10.28 o 
   2  -1   5      343.88      307.45      2.50 o 
   3  -1   5      110.00       89.45      1.78 o 
   4  -1   5      141.18      180.72      2.44 o 
   5  -1   5      156.56      154.86      1.80 o 
   6  -1   5       97.16       83.20      4.92 o 
   7  -1   5      139.59      135.15      4.47 o 
  -7   0   5      135.10      138.54      2.67 o 
  -6   0   5      189.66      169.21      4.19 o 
  -5   0   5       51.86       37.88      2.64 o 
  -4   0   5        8.57       86.09      1.08 o 
  -3   0   5       34.61      128.45      1.37 o 
  -2   0   5      145.01      176.54      1.81 o 
  -1   0   5      438.28      487.87     11.01 o 
   0   0   5     1602.01     1613.97     11.24 o 
   1   0   5     2786.27     2966.43     71.39 o 
   2   0   5     1984.50     2044.08     22.56 o 
   3   0   5     1624.74     1528.81     20.88 o 
   4   0   5      504.09      455.68      3.29 o 
   5   0   5      138.76      132.47      2.27 o 
   6   0   5      122.63      119.24      1.74 o 
   7   0   5      130.75      121.86      3.73 o 
  -7   1   5       72.87       59.31      2.13 o 
  -6   1   5        0.73        1.39      0.51 o 
  -5   1   5        6.20       10.28      0.56 o 
  -4   1   5       73.18       98.05      6.65 o 
  -3   1   5       24.07       37.70      2.82 o 
  -2   1   5      104.04       97.07      1.38 o 
  -1   1   5      269.21      214.06      0.71 o 
   0   1   5      451.13      426.73     13.33 o 
   1   1   5    10365.19    11082.27    115.46 o 
   2   1   5     1553.39     1352.67     12.29 o 
   3   1   5     1183.66     1258.16     24.13 o 
   4   1   5      542.30      600.76     10.75 o 
   5   1   5      122.10      186.00      1.62 o 
   6   1   5      177.32      160.61      2.58 o 
   7   1   5      185.84      173.12      5.66 o 
  -7   2   5       68.17       63.88      2.30 o 
  -6   2   5        0.38       19.63      1.12 o 
  -5   2   5      102.20       85.43      2.23 o 
  -4   2   5      157.55      150.79      4.18 o 
  -3   2   5       70.86      115.99      1.07 o 
  -2   2   5      372.53      364.11      7.86 o 
  -1   2   5      186.30      132.73      0.66 o 
   0   2   5      225.09      170.76      0.91 o 
   1   2   5     1818.78     2058.99     70.03 o 
   2   2   5       20.06       18.38      1.03 o 
   3   2   5     1078.27      961.49      4.10 o 
   4   2   5      650.35      756.08      2.83 o 
   5   2   5      506.77      597.34      4.56 o 
   6   2   5      130.27      149.78      1.75 o 
   7   2   5      164.08      165.70      8.21 o 
   8   2   5       25.81       34.78      1.65 o 
  -7   3   5       30.21       37.88      2.12 o 
  -6   3   5        0.02        2.72      1.47 o 
  -5   3   5       10.37        8.10      0.40 o 
  -4   3   5       25.09       21.06      0.52 o 
  -3   3   5      244.00      216.29      5.53 o 
  -2   3   5       54.35       60.20      2.94 o 
  -1   3   5      225.28      205.48      4.28 o 
   0   3   5      272.37      304.39      9.93 o 
   1   3   5       21.79      311.33     40.17 o 
   2   3   5      779.99      995.08     14.72 o 
   3   3   5     1469.21     1295.08     18.42 o 
   4   3   5      701.61      664.50      5.48 o 
   5   3   5       58.45       65.77      0.90 o 
   6   3   5      125.39      125.18      1.23 o 
   7   3   5       60.04       59.94      1.45 o 
   8   3   5        7.56       15.07      1.33 o 
  -7   4   5       31.10       40.89      2.26 o 
  -6   4   5       81.47       92.20      2.37 o 
  -5   4   5        9.07       21.70      0.78 o 
  -4   4   5       18.11       53.51      3.94 o 
  -3   4   5       19.00       16.21      0.91 o 
  -2   4   5      105.97       81.55      2.00 o 
  -1   4   5        3.31        5.45      1.10 o 
   0   4   5        4.75        1.35      0.43 o 
   1   4   5      429.25      368.73      7.32 o 
   2   4   5      203.98      254.61      2.11 o 
   3   4   5      279.21      313.85      2.48 o 
   4   4   5       65.38       87.60      4.25 o 
   5   4   5        1.01        6.77      1.56 o 
   6   4   5       33.64       25.80      0.78 o 
   7   4   5       23.90       46.17      2.15 o 
   8   4   5        7.99        7.19      1.04 o 
  -6   5   5        1.65        1.26      1.55 o 
  -5   5   5        4.36        3.59      0.72 o 
  -4   5   5        1.18        7.22      2.05 o 
  -3   5   5      124.30      117.39      6.32 o 
  -2   5   5       68.55       55.76      2.23 o 
  -1   5   5       15.39       11.34      1.92 o 
   0   5   5      102.78       69.21      2.96 o 
   1   5   5      139.61      176.27     12.23 o 
   2   5   5      483.70      534.52      3.07 o 
   3   5   5       82.81      133.75      1.81 o 
   4   5   5       29.46      116.94      2.86 o 
   5   5   5       21.52       13.80      0.65 o 
   6   5   5       14.30       19.90      1.13 o 
   7   5   5      117.62      138.76      1.88 o 
   8   5   5       18.43       22.39      1.41 o 
  -6   6   5        3.04        4.58      1.61 o 
  -5   6   5       66.18       75.28      1.51 o 
  -4   6   5       38.49       48.59      2.93 o 
  -3   6   5      112.34       94.31      1.34 o 
  -2   6   5      657.05      611.16      5.09 o 
  -1   6   5      155.41      137.75      1.62 o 
   0   6   5     1135.60     1195.95     41.06 o 
   1   6   5     1276.81     1281.27     25.80 o 
   2   6   5      672.39      639.33      2.41 o 
   3   6   5       77.09      171.00     12.59 o 
   4   6   5      311.92      316.45      2.86 o 
   5   6   5       12.94       12.59      1.09 o 
   6   6   5       68.70       53.79      5.04 o 
   7   6   5        1.13        9.34      1.84 o 
   8   6   5       41.79       35.22      1.47 o 
  -5   7   5      118.41      122.32      1.87 o 
  -4   7   5      335.42      334.68      2.36 o 
  -3   7   5      124.75      164.76      9.77 o 
  -2   7   5     1592.38     1623.71     37.86 o 
  -1   7   5      396.91      361.28      4.04 o 
   0   7   5      432.36      422.45      6.78 o 
   1   7   5      160.00      156.58      2.26 o 
   2   7   5      533.66      531.40     10.64 o 
   3   7   5      258.30      271.56      2.65 o 
   4   7   5       17.92       26.02      1.36 o 
   5   7   5      168.11      159.45      2.45 o 
   6   7   5       56.11       54.81      1.87 o 
   7   7   5       24.81       22.05      1.81 o 
  -5   8   5      204.99      221.63      3.34 o 
  -4   8   5      106.87      107.26      1.77 o 
  -3   8   5      514.19      480.63      4.01 o 
  -2   8   5       35.84       82.89      6.89 o 
  -1   8   5        2.27        6.02      1.67 o 
   0   8   5       21.28       25.67      0.61 o 
   1   8   5      113.52      133.39      7.56 o 
   2   8   5      244.97      335.81      2.92 o 
   3   8   5        2.03        4.13      1.27 o 
   4   8   5       40.09       53.37      1.68 o 
   5   8   5       34.71       31.49      1.57 o 
   6   8   5      117.73      107.00      2.41 o 
   7   8   5       21.82       23.57      1.85 o 
  -4   9   5       52.86       54.40      2.35 o 
  -3   9   5        6.24        8.86      1.91 o 
  -2   9   5       25.62       26.52      1.82 o 
  -1   9   5       11.36       19.53      1.01 o 
   0   9   5        1.40        1.25      0.41 o 
   1   9   5        9.21       30.39      1.48 o 
   2   9   5       24.86       24.54      1.42 o 
   3   9   5       22.81       27.20      1.55 o 
   4   9   5        6.53       23.78      1.63 o 
   5   9   5      114.28      125.90      2.53 o 
   6   9   5       69.53       67.34      2.15 o 
   7   9   5       82.00       90.13      2.61 o 
  -4  10   5       25.14       26.09      2.39 o 
  -3  10   5      116.17      123.60      2.86 o 
  -2  10   5       78.56       80.09      2.51 o 
  -1  10   5        9.62       32.90      1.98 o 
   0  10   5        4.58        6.51      0.57 o 
   1  10   5        0.12        1.71      1.49 o 
   2  10   5      105.89      137.84      2.41 o 
   3  10   5       31.60       41.71      1.78 o 
   4  10   5        5.74        5.71      1.53 o 
   5  10   5      143.49      157.70      2.89 o 
   6  10   5       20.58       25.40      1.85 o 
   7  10   5      102.86      114.16      2.95 o 
  -3  11   5      103.76      109.40      3.09 o 
  -2  11   5      108.65      121.04      2.99 o 
  -1  11   5      103.33       98.03      2.60 o 
   0  11   5        0.80        2.31      0.84 o 
   1  11   5        3.67       20.97      0.84 o 
   2  11   5       16.47       17.82      1.03 o 
   3  11   5       41.90       51.55      1.99 o 
   4  11   5       46.75       64.42      2.34 o 
   5  11   5      165.43      149.65      2.89 o 
   6  11   5       94.37       92.76      2.80 o 
  -2  12   5       78.72       70.37      2.94 o 
  -1  12   5       46.82       47.45      2.42 o 
   0  12   5        7.92       21.37      2.04 o 
   1  12   5      105.04      124.98      2.88 o 
   2  12   5       18.93       17.66      1.90 o 
   3  12   5        5.76       45.71      2.24 o 
   4  12   5      159.67      186.63      3.28 o 
   5  12   5       77.50      107.69      2.79 o 
   0  13   5        1.76        0.62      1.93 o 
   1  13   5       26.89       31.39      2.43 o 
   2  13   5       13.30       16.56      2.20 o 
   3  13   5       96.24       79.77      2.58 o 
   4  13   5        6.48       10.05      2.12 o 
  -2 -11   6       12.88       15.73      1.75 o 
  -1 -11   6        4.32        2.01      1.69 o 
  -4 -10   6        0.08       15.37      1.50 o 
  -3 -10   6        0.05       24.93      1.89 o 
  -2 -10   6        0.58        5.90      1.52 o 
  -1 -10   6        0.42        1.28      0.99 o 
   0 -10   6       25.37       23.97      1.27 o 
   1 -10   6       23.56       22.45      1.62 o 
  -5  -9   6        3.32        8.03      1.43 o 
  -4  -9   6       25.93       22.69      1.39 o 
  -3  -9   6      197.35      177.82      2.24 o 
  -2  -9   6        0.36        5.29      0.80 o 
  -1  -9   6       39.00       34.35      1.11 o 
   0  -9   6       49.16       42.04      1.73 o 
   1  -9   6       28.41       32.95      1.59 o 
   2  -9   6      133.98      133.03     11.99 o 
  -6  -8   6        0.75        3.88      1.65 o 
  -5  -8   6       61.26       69.21      1.81 o 
  -4  -8   6       26.70       28.62      1.60 o 
  -3  -8   6      133.91      129.33      5.48 o 
  -2  -8   6       13.84       26.87      0.92 o 
  -1  -8   6       59.91      122.93      3.62 o 
   0  -8   6      422.80      431.91      6.31 o 
   1  -8   6       73.75       76.47      2.19 o 
   2  -8   6      567.93      539.53     23.46 o 
   3  -8   6      127.08      122.41      5.33 o 
  -6  -7   6       20.09       18.20      1.38 o 
  -5  -7   6        8.37        7.08      1.13 o 
  -4  -7   6        6.52       11.20      0.82 o 
  -3  -7   6      206.42      190.73      2.21 o 
  -2  -7   6       58.57       50.13      1.71 o 
  -1  -7   6      995.68     1021.66     25.50 o 
   0  -7   6       34.38       49.23      1.33 o 
   1  -7   6      236.45      226.25      8.48 o 
   2  -7   6       78.28      107.09      2.01 o 
   3  -7   6      114.26      129.47      7.25 o 
   4  -7   6       89.66       74.73      6.89 o 
  -7  -6   6       36.93       32.22      1.94 o 
  -6  -6   6       20.80       25.78      0.94 o 
  -5  -6   6        4.05       21.27      1.08 o 
  -4  -6   6       37.33       46.78      1.06 o 
  -3  -6   6      283.60      248.72      3.29 o 
  -2  -6   6      451.97      457.97      7.02 o 
  -1  -6   6        6.22        8.06      0.82 o 
   0  -6   6       58.94      104.82      2.98 o 
   1  -6   6       15.73       12.53      1.27 o 
   2  -6   6       28.10       28.49      1.70 o 
   3  -6   6       79.94      159.25      3.00 o 
   4  -6   6       17.83       13.32      2.05 o 
   5  -6   6        0.08        2.86      2.28 o 
  -7  -5   6        8.35       15.17      1.65 o 
  -6  -5   6       10.90       14.38      0.76 o 
  -5  -5   6       30.11       31.26      1.00 o 
  -4  -5   6      158.19      130.17      1.01 o 
  -3  -5   6      351.28      353.54      3.39 o 
  -2  -5   6      205.52      191.49      3.37 o 
  -1  -5   6      329.18      347.70      4.23 o 
   0  -5   6      328.91      297.97      4.37 o 
   1  -5   6       84.18       91.25      1.31 o 
   2  -5   6      166.31      135.06      4.58 o 
   3  -5   6      295.10      271.43     18.92 o 
   4  -5   6        0.21        8.45      1.37 o 
   5  -5   6        7.00       17.10      1.58 o 
  -7  -4   6       14.13       12.07      1.66 o 
  -6  -4   6      220.27      254.69      6.69 o 
  -5  -4   6       87.35       91.78      1.00 o 
  -4  -4   6      288.62      330.63      1.64 o 
  -3  -4   6     1247.61     1175.65     17.86 o 
  -2  -4   6      917.54      891.86      6.49 o 
  -1  -4   6      613.44      617.42      2.35 o 
   0  -4   6      806.57      798.60     10.68 o 
   1  -4   6     1102.01     1005.58      5.06 o 
   2  -4   6      476.44      468.91      7.28 o 
   3  -4   6      662.11      628.54      3.22 o 
   4  -4   6       23.91       36.18      2.16 o 
   5  -4   6       64.78       93.65      5.40 o 
   6  -4   6       52.61       80.61      2.13 o 
  -7  -3   6       27.40       34.33      1.80 o 
  -6  -3   6      316.73      301.44      3.27 o 
  -5  -3   6       93.85       90.42      1.45 o 
  -4  -3   6      317.33      307.04      4.01 o 
  -3  -3   6      837.90      828.94      5.59 o 
  -2  -3   6      185.71      156.94      2.32 o 
  -1  -3   6     1305.11     1190.89     16.41 o 
   0  -3   6      775.97      700.47      2.26 o 
   1  -3   6      463.82      484.64     18.28 o 
   2  -3   6      801.81      782.60      4.56 o 
   3  -3   6      937.00      898.24      5.18 o 
   4  -3   6      129.05      121.49      1.80 o 
   5  -3   6      244.91      255.66     16.62 o 
   6  -3   6       28.52       26.25      1.72 o 
  -7  -2   6        4.46        3.50      1.53 o 
  -6  -2   6      105.18       95.31      2.15 o 
  -5  -2   6      144.28      181.14      9.12 o 
  -4  -2   6      296.54      304.97      4.92 o 
  -3  -2   6      473.25      431.68      6.05 o 
  -2  -2   6      187.63      256.02      1.56 o 
  -1  -2   6      209.44      360.71      1.93 o 
   0  -2   6        1.23        3.45      0.56 o 
   1  -2   6        0.74        3.28      1.12 o 
   2  -2   6      177.02      168.71      3.20 o 
   3  -2   6      136.07      128.11      2.24 o 
   4  -2   6        6.33        7.02      1.52 o 
   5  -2   6       21.13       23.44      1.37 o 
   6  -2   6       54.37       61.13      1.88 o 
  -7  -1   6        2.71        4.54      1.60 o 
  -6  -1   6       28.34       32.14      1.03 o 
  -5  -1   6      186.43      157.59      2.32 o 
  -4  -1   6      309.95      311.74      8.70 o 
  -3  -1   6       77.38      101.88      1.77 o 
  -2  -1   6      493.52      534.61      2.62 o 
  -1  -1   6      231.07      185.61      4.33 o 
   0  -1   6      225.39      299.42      3.52 o 
   1  -1   6      116.19      158.47      1.93 o 
   2  -1   6      211.93      259.21      3.08 o 
   3  -1   6       97.54      182.72      2.39 o 
   4  -1   6       77.12       83.87      2.03 o 
   5  -1   6       76.81       69.33      2.16 o 
   6  -1   6       58.24       59.53      1.63 o 
   7  -1   6      115.96      110.10      3.49 o 
  -7   0   6       61.28       57.33      2.13 o 
  -6   0   6      128.98      119.09      2.30 o 
  -5   0   6      122.90      135.22      3.83 o 
  -4   0   6      168.69      182.62      8.07 o 
  -3   0   6      729.74      730.80     11.82 o 
  -2   0   6      344.31      365.71      6.05 o 
  -1   0   6      101.55      214.48      5.13 o 
   0   0   6      239.96      245.54      5.88 o 
   1   0   6      178.54      117.42      3.70 o 
   2   0   6      285.90      257.14      3.89 o 
   3   0   6       97.54      137.17      2.39 o 
   4   0   6      180.61      147.30      2.24 o 
   5   0   6      128.40      118.38      2.36 o 
   6   0   6       80.89       91.71      2.24 o 
   7   0   6       80.95       67.57      2.43 o 
  -7   1   6       98.68       92.38      2.47 o 
  -6   1   6      138.94      148.49      2.56 o 
  -5   1   6      142.02      163.90      4.06 o 
  -4   1   6       61.13       80.35      3.44 o 
  -3   1   6     1024.83      884.07     14.37 o 
  -2   1   6      592.64      466.99     10.45 o 
  -1   1   6       79.87       68.25      0.75 o 
   0   1   6      881.72      981.63     18.60 o 
   1   1   6      380.91      595.48     15.35 o 
   2   1   6     1091.11     1032.33     39.15 o 
   3   1   6       24.03       38.24      0.81 o 
   4   1   6      283.18      259.28      5.43 o 
   5   1   6        1.34       66.63      1.87 o 
   6   1   6       28.13       41.98      1.97 o 
   7   1   6      105.79       97.65      4.63 o 
  -7   2   6      131.92      145.13      2.88 o 
  -6   2   6      140.15      148.68      2.60 o 
  -5   2   6       18.06       30.78      1.52 o 
  -4   2   6       88.60       84.52      1.90 o 
  -3   2   6       17.29       17.55      0.58 o 
  -2   2   6      128.60      103.76     20.61 o 
  -1   2   6       59.16       68.47      2.62 o 
   0   2   6      165.20      180.38      1.72 o 
   1   2   6     3091.89     3119.87     26.37 o 
   2   2   6       58.92       43.74      1.21 o 
   3   2   6        4.77        4.76      0.82 o 
   4   2   6       73.62      217.88     14.42 o 
   5   2   6        6.95       26.70      0.99 o 
   6   2   6      131.64      116.42      5.92 o 
   7   2   6      140.39      123.07      2.62 o 
  -7   3   6       59.60       55.30      2.28 o 
  -6   3   6       80.43       69.29      2.09 o 
  -5   3   6        2.19        6.83      1.03 o 
  -4   3   6        2.93        5.65      0.42 o 
  -3   3   6       34.00       34.23      1.36 o 
  -2   3   6      322.66      293.00      9.66 o 
  -1   3   6       15.13       42.25      1.43 o 
   0   3   6       56.09      109.09      3.14 o 
   2   3   6       54.55       47.03      1.29 o 
   3   3   6      934.13      983.62      9.47 o 
   4   3   6      241.09      223.14      2.51 o 
   5   3   6      353.40      323.60      8.46 o 
   6   3   6      412.04      400.38      6.72 o 
   7   3   6      166.94      163.11      2.75 o 
  -6   4   6        7.23       12.42      1.72 o 
  -5   4   6       74.82       80.53      1.86 o 
  -4   4   6        0.21        1.82      0.43 o 
  -3   4   6       37.65       40.28      0.94 o 
  -2   4   6        3.77       23.83      0.87 o 
  -1   4   6        6.76       10.30      1.21 o 
   0   4   6      154.51      137.74      1.62 o 
   1   4   6     1692.01     1278.96    407.24 o 
   2   4   6     1973.17     2030.66     22.53 o 
   3   4   6     1013.80      995.65     11.12 o 
   4   4   6      668.72      618.99      3.85 o 
   5   4   6      540.05      521.73      3.04 o 
   6   4   6      309.50      330.89      5.18 o 
   7   4   6      279.46      251.37     10.78 o 
  -6   5   6       50.40       49.63      2.24 o 
  -5   5   6       18.33       17.53      1.01 o 
  -4   5   6        0.01       12.95      0.82 o 
  -3   5   6        0.27        4.63      1.00 o 
  -2   5   6       33.13       23.16      0.94 o 
  -1   5   6      160.00      161.16      1.18 o 
   0   5   6      660.10      592.21      6.21 o 
   1   5   6     1167.41     1204.22     33.24 o 
   2   5   6     2195.71     2010.16     69.50 o 
   3   5   6      433.28      475.60     25.47 o 
   4   5   6      385.59      285.25      1.38 o 
   5   5   6      481.26      482.79      6.18 o 
   6   5   6       49.28       47.46      0.99 o 
   7   5   6      337.99      359.50     13.55 o 
  -6   6   6       27.68       35.56      2.17 o 
  -5   6   6       15.29       20.07      1.12 o 
  -4   6   6       53.57       55.74      1.18 o 
  -3   6   6       35.60       40.04      1.71 o 
  -2   6   6        0.09        5.93      0.46 o 
  -1   6   6       40.06       45.29      0.78 o 
   0   6   6      150.76      224.55      9.20 o 
   1   6   6     1487.08     1396.42     24.88 o 
   2   6   6      774.00      756.46      9.55 o 
   3   6   6      577.56      485.61      3.37 o 
   4   6   6      149.78      160.97      9.67 o 
   5   6   6      238.76      195.74     16.71 o 
   6   6   6        1.23        6.87      2.00 o 
   7   6   6      182.93      161.41      3.07 o 
  -5   7   6        0.04        1.44      1.53 o 
  -4   7   6       35.60       39.05      1.21 o 
  -3   7   6      186.98      168.21      1.65 o 
  -2   7   6      117.06      122.49      1.37 o 
  -1   7   6       92.35       79.94      2.78 o 
   0   7   6       27.29       16.81      0.68 o 
   1   7   6      677.20      608.43     12.68 o 
   2   7   6      389.07      389.01      2.12 o 
   3   7   6       98.89      130.92      2.12 o 
   4   7   6      480.42      450.48      3.59 o 
   5   7   6        0.45       33.53      1.73 o 
   6   7   6       14.88       13.92      1.66 o 
   7   7   6        5.05       53.79      2.29 o 
  -5   8   6       11.81       16.12      1.37 o 
  -4   8   6       46.82       55.02      1.44 o 
  -3   8   6       86.06       95.90      1.52 o 
  -2   8   6      238.74      229.73      9.30 o 
  -1   8   6       24.37       29.35      3.21 o 
   0   8   6       43.73       64.20      4.01 o 
   2   8   6      200.33      229.37      2.56 o 
   3   8   6      279.48      232.35      2.68 o 
   4   8   6       97.59      127.55      2.24 o 
   5   8   6       10.38       15.74      1.61 o 
   6   8   6        0.34        0.40      1.60 o 
   7   8   6        6.10        5.11      1.82 o 
  -4   9   6       45.84       44.17      1.53 o 
  -3   9   6      161.78      149.76      1.85 o 
  -2   9   6        3.65        7.94      1.03 o 
  -1   9   6       11.47       19.74      1.27 o 
   0   9   6       38.93       44.29      1.69 o 
   1   9   6      142.10      131.19      2.22 o 
   2   9   6       95.89       96.59      1.98 o 
   3   9   6      230.48      211.58      2.76 o 
   4   9   6      155.54      161.81      2.64 o 
   5   9   6       23.67       37.72      1.89 o 
   6   9   6       19.62       19.35      1.73 o 
   7   9   6        4.00       10.68      1.78 o 
  -3  10   6       31.27       33.62      2.25 o 
  -2  10   6      129.02      172.89      2.81 o 
  -1  10   6      219.15      241.86      3.04 o 
   0  10   6       87.59      110.51      6.77 o 
   1  10   6       63.22       64.02      1.99 o 
   2  10   6      304.07      295.61      3.25 o 
   3  10   6       37.33       56.68      1.92 o 
   4  10   6       56.67       71.78      2.18 o 
   5  10   6       63.08       70.60      2.36 o 
   6  10   6        2.11       13.01      1.82 o 
  -3  11   6       70.92       69.03      2.80 o 
  -2  11   6       60.06       69.80      2.58 o 
  -1  11   6      174.05      176.69      3.02 o 
   0  11   6       37.71       51.13      2.16 o 
   1  11   6       43.22       44.45      1.06 o 
   2  11   6      219.78      207.44      3.04 o 
   3  11   6       13.88       17.08      1.70 o 
   4  11   6      175.86      164.26      2.92 o 
   5  11   6        5.39       13.25      1.86 o 
   6  11   6       60.49       56.91      2.38 o 
  -2  12   6       88.46       88.44      3.01 o 
  -1  12   6       39.24       40.30      2.41 o 
   0  12   6        1.21        7.10      1.91 o 
   1  12   6       24.48       22.22      2.01 o 
   2  12   6       32.36       31.04      2.00 o 
   3  12   6        0.01        8.37      1.92 o 
   4  12   6        1.88       11.03      1.98 o 
   5  12   6      241.18      238.95      3.71 o 
   0  13   6        0.48        1.15      1.94 o 
   1  13   6       11.18        7.32      2.00 o 
   2  13   6        7.09       10.50      1.91 o 
   3  13   6        9.60       13.33      2.08 o 
   4  13   6       40.00       46.43      2.53 o 
  -3 -10   7        6.68        9.34      1.62 o 
  -2 -10   7       45.79       37.42      1.86 o 
  -1 -10   7       42.20       39.54      2.69 o 
   0 -10   7       19.56       22.40      1.29 o 
  -4  -9   7       29.23       23.60      1.50 o 
  -3  -9   7       55.11       68.54      1.86 o 
  -2  -9   7       58.39       47.68      1.95 o 
  -1  -9   7       90.12       98.67      1.44 o 
   0  -9   7       34.48       28.45      1.37 o 
   1  -9   7       31.37       24.79      1.57 o 
  -5  -8   7       36.42       37.15      1.65 o 
  -4  -8   7       74.35       76.48      1.58 o 
  -3  -8   7       42.12       36.85      1.44 o 
  -2  -8   7       47.76       83.69      2.62 o 
  -1  -8   7      422.31      416.66      6.05 o 
   0  -8   7       35.46       33.59      1.37 o 
   1  -8   7       15.59       23.55      1.72 o 
   2  -8   7       17.98       48.97      4.30 o 
   3  -8   7       24.73       14.95      1.78 o 
  -6  -7   7      108.78      111.51      2.67 o 
  -5  -7   7        4.80       10.84      0.95 o 
  -4  -7   7      130.85      104.18      1.93 o 
  -3  -7   7        0.54        3.18      1.10 o 
  -2  -7   7       17.43       18.19      0.76 o 
  -1  -7   7       11.34       35.59      1.19 o 
   0  -7   7      136.57      123.96      1.75 o 
   1  -7   7       45.29       34.01      1.57 o 
   2  -7   7       43.85       37.75      1.76 o 
   3  -7   7       18.30       66.53      3.96 o 
  -6  -6   7       14.46       18.49      1.77 o 
  -5  -6   7       26.86       26.07      2.83 o 
  -4  -6   7        1.19        2.25      0.69 o 
  -3  -6   7      353.04      317.31      8.58 o 
  -2  -6   7      149.64      151.41      3.60 o 
  -1  -6   7      330.11      374.84      8.22 o 
   0  -6   7      349.75      338.54     22.87 o 
   1  -6   7      202.88      209.46      7.04 o 
   2  -6   7      145.78      138.04      3.47 o 
   3  -6   7      231.71      229.01      9.07 o 
   4  -6   7       78.89       82.68      2.80 o 
  -6  -5   7        1.71       10.42      1.54 o 
  -5  -5   7       33.07       38.12      3.56 o 
  -4  -5   7       56.17       51.85      0.81 o 
  -3  -5   7      330.58      309.84      6.72 o 
  -2  -5   7      223.80      194.12      3.20 o 
  -1  -5   7      160.71      150.80      2.26 o 
   0  -5   7      407.97      372.96      2.61 o 
   1  -5   7      539.17      481.16      5.85 o 
   2  -5   7      399.79      413.58     19.38 o 
   3  -5   7      317.65      291.81      2.64 o 
   4  -5   7      120.68      129.02     10.52 o 
   5  -5   7       15.44       19.47      1.65 o 
  -7  -4   7       22.59       41.22      2.11 o 
  -6  -4   7        1.70        2.10      1.49 o 
  -5  -4   7        0.01        0.60      0.44 o 
  -4  -4   7       21.75       30.73      0.88 o 
  -3  -4   7       32.88       23.45      0.73 o 
  -2  -4   7       12.49       18.74      0.73 o 
  -1  -4   7       25.08       22.30      0.88 o 
   0  -4   7       43.81       49.80      1.40 o 
   1  -4   7      183.06      227.19      2.87 o 
   2  -4   7      131.95      108.15      2.46 o 
   3  -4   7      114.36      110.12      1.78 o 
   4  -4   7       63.97       44.86      2.07 o 
   5  -4   7        2.12       50.80      1.78 o 
  -7  -3   7       59.21       53.49      2.15 o 
  -6  -3   7        0.90       13.49      1.63 o 
  -5  -3   7        0.36       13.27      0.56 o 
  -4  -3   7        1.39       14.45      0.67 o 
  -3  -3   7       71.58       77.44      0.99 o 
  -2  -3   7       85.07      114.06      1.38 o 
  -1  -3   7       41.44      101.29      3.95 o 
   0  -3   7        0.38       12.39      2.10 o 
   1  -3   7       45.00       61.17      2.97 o 
   2  -3   7        0.39       69.86      1.99 o 
   3  -3   7      228.41      186.18      2.96 o 
   4  -3   7      121.85      121.76      2.18 o 
   5  -3   7       43.50       46.87      1.72 o 
   6  -3   7       32.54       33.58      1.79 o 
  -7  -2   7        7.53        8.86      1.68 o 
  -6  -2   7        0.70        4.54      1.48 o 
  -5  -2   7       71.68       71.91      1.31 o 
  -4  -2   7        0.75        0.34      0.66 o 
  -3  -2   7      397.05      415.54     13.41 o 
  -2  -2   7      227.17      236.68      1.53 o 
  -1  -2   7     1206.76     1278.72     12.36 o 
   0  -2   7      396.49      409.06      3.03 o 
   1  -2   7      330.05      316.94      5.95 o 
   2  -2   7      369.37      332.37      3.14 o 
   3  -2   7     1154.52     1137.72      5.85 o 
   4  -2   7      307.97      279.05      3.37 o 
   5  -2   7       57.31       63.35      2.31 o 
   6  -2   7        9.85       64.74      1.88 o 
  -7  -1   7       21.73       20.37      1.82 o 
  -6  -1   7       50.74       53.39      1.92 o 
  -5  -1   7        1.17       74.61      1.37 o 
  -4  -1   7      929.71      980.74      7.54 o 
  -3  -1   7     1570.65     1564.67     11.33 o 
  -2  -1   7     3950.96     3658.46     57.95 o 
  -1  -1   7     1831.91     1631.91     16.57 o 
   0  -1   7     1659.30     1568.34     18.75 o 
   1  -1   7     1758.62     1655.48     22.59 o 
   2  -1   7      787.80      791.74      3.04 o 
   3  -1   7      987.79      946.71      5.10 o 
   4  -1   7      370.66      365.95      3.62 o 
   5  -1   7       65.58       57.20      2.16 o 
   6  -1   7       20.71       38.15      1.71 o 
  -7   0   7        1.20        3.41      1.69 o 
  -6   0   7       30.77       44.12      1.89 o 
  -5   0   7      366.39      405.53      7.52 o 
  -4   0   7      268.40      213.04      1.46 o 
  -3   0   7     1406.59     1371.81     31.96 o 
  -2   0   7     1590.27     1494.74     13.25 o 
  -1   0   7     1381.52     1241.79      9.09 o 
   0   0   7     1460.75     1431.54     60.02 o 
   1   0   7      632.55      561.76      3.41 o 
   2   0   7      510.26      440.65     14.01 o 
   3   0   7      629.02      513.42      3.65 o 
   4   0   7      240.84      203.91      2.69 o 
   5   0   7       27.26       34.24      1.82 o 
   6   0   7        1.98       14.15      1.91 o 
   7   0   7        0.04        0.55      1.38 o 
  -7   1   7       20.71       17.37      1.88 o 
  -6   1   7       53.16       52.94      1.91 o 
  -5   1   7        0.37       -0.18      0.93 o 
  -4   1   7       48.72       57.74      1.45 o 
  -3   1   7      166.87      178.35      1.04 o 
  -2   1   7      651.00      562.68     10.34 o 
  -1   1   7       73.33      118.39      1.06 o 
   0   1   7      535.64      546.44      2.57 o 
   1   1   7      103.00       58.02      0.96 o 
   2   1   7       10.67       29.47      0.74 o 
   3   1   7      168.59      165.76      5.36 o 
   4   1   7       61.09       81.60      1.97 o 
   5   1   7        8.77       69.42      2.02 o 
   6   1   7        1.24        2.77      1.66 o 
   7   1   7       42.78       32.26      1.61 o 
  -7   2   7       11.01       12.88      1.91 o 
  -6   2   7       44.31       27.90      1.78 o 
  -5   2   7       17.95       14.63      1.42 o 
  -4   2   7        1.90        0.59      0.58 o 
  -3   2   7       29.28       33.55      1.10 o 
  -2   2   7      262.78      288.00      7.92 o 
  -1   2   7       19.82       94.30      9.94 o 
   0   2   7       52.03      204.16      8.90 o 
   1   2   7       78.00      218.54    125.02 o 
   2   2   7      452.72      660.84     23.59 o 
   3   2   7       23.36       50.67      0.90 o 
   4   2   7       50.97       52.68      1.24 o 
   5   2   7        0.35       35.71      4.63 o 
   6   2   7      139.90      130.86      2.66 o 
   7   2   7      111.16      109.24      2.70 o 
  -6   3   7      107.08      110.48      2.53 o 
  -5   3   7        0.39        5.16      1.33 o 
  -4   3   7       68.95       67.24      1.74 o 
  -3   3   7      171.07      176.43      5.33 o 
  -2   3   7      175.21      170.85      4.21 o 
  -1   3   7       89.67      133.36     10.27 o 
   0   3   7      138.86      135.06      3.85 o 
   1   3   7      207.77      495.23      2.81 o 
   3   3   7       57.49      138.24      2.96 o 
   4   3   7       45.93       37.72      1.52 o 
   5   3   7       42.41       41.08      1.69 o 
   6   3   7      153.33      153.13      2.97 o 
   7   3   7       71.11       59.34      1.64 o 
  -6   4   7       15.40       27.99      1.92 o 
  -5   4   7      108.35      102.40      9.75 o 
  -4   4   7      152.65      118.20      5.12 o 
  -3   4   7      299.76      265.64      8.24 o 
  -2   4   7      331.21      285.49      6.17 o 
  -1   4   7      260.01      276.91      5.77 o 
   0   4   7      300.93      387.57     11.08 o 
   1   4   7      587.34      631.30      3.16 o 
   2   4   7        2.99        0.96      0.76 o 
   3   4   7       70.78       83.40      5.29 o 
   4   4   7       21.54       24.51      1.51 o 
   5   4   7       21.79      121.41      8.64 o 
   6   4   7        8.43        7.71      0.82 o 
   7   4   7       59.91       48.01      2.53 o 
  -6   5   7       28.32       31.75      2.07 o 
  -5   5   7      239.64      224.48      9.52 o 
  -4   5   7       96.13      103.57      1.09 o 
  -3   5   7      260.98      247.13      3.33 o 
  -2   5   7      563.67      526.45      5.14 o 
  -1   5   7      123.78       96.58      3.67 o 
   0   5   7       67.96       57.90      2.53 o 
   1   5   7      118.22      160.64      1.94 o 
   2   5   7      138.40      140.00      3.43 o 
   3   5   7       86.81       93.98      1.84 o 
   4   5   7        8.42       11.77      1.40 o 
   5   5   7       51.33       45.90      1.38 o 
   6   5   7       11.30       18.14      1.74 o 
   7   5   7       74.82       67.45      6.57 o 
  -5   6   7       31.08       33.92      1.94 o 
  -4   6   7        0.55        2.95      0.83 o 
  -3   6   7      173.89      137.29      1.35 o 
  -2   6   7       30.42       32.10      0.93 o 
  -1   6   7       25.34       19.98      0.97 o 
   0   6   7        5.72        9.79      0.69 o 
   1   6   7      478.79      458.12     10.13 o 
   2   6   7     1328.17     1301.31      8.22 o 
   3   6   7      719.26      774.41      4.34 o 
   4   6   7      211.97      170.80     11.54 o 
   5   6   7      261.96      238.45     10.53 o 
   6   6   7      109.91      100.44      2.45 o 
   7   6   7      193.75      194.94      3.26 o 
  -5   7   7       14.66       12.37      1.80 o 
  -4   7   7       16.60       15.87      1.01 o 
  -3   7   7       10.56       11.68      0.90 o 
  -2   7   7        5.08       29.72      1.05 o 
  -1   7   7      160.35      159.07      1.40 o 
   0   7   7       29.69       23.91      0.77 o 
   1   7   7     1272.36     1265.98      3.53 o 
   2   7   7      691.32      635.99      3.59 o 
   3   7   7      528.49      439.21     27.17 o 
   4   7   7      481.53      463.19      3.78 o 
   5   7   7      419.05      266.28     52.77 o 
   6   7   7       47.78       62.95      2.19 o 
   7   7   7      177.44      167.41      3.20 o 
  -4   8   7        6.23        9.31      1.08 o 
  -3   8   7        0.49        2.51      0.97 o 
  -2   8   7      203.02      193.51      1.75 o 
  -1   8   7       27.16       26.10      1.09 o 
   0   8   7       43.08       47.36      3.33 o 
   1   8   7      121.89      165.86      1.96 o 
   2   8   7      144.59      154.49      3.56 o 
   3   8   7      432.11      411.94      3.54 o 
   4   8   7      258.18      231.45      2.90 o 
   5   8   7      155.90      222.91      3.06 o 
   6   8   7       87.00       98.76      2.54 o 
   7   8   7       76.68       93.28      2.62 o 
  -4   9   7       12.93       10.81      1.24 o 
  -3   9   7       43.57       47.94      1.62 o 
  -2   9   7       17.47       40.74      1.21 o 
  -1   9   7       24.27       68.23      3.54 o 
   0   9   7       40.41       43.08      2.91 o 
   1   9   7        8.86       16.00      3.07 o 
   2   9   7      296.88      286.96      3.09 o 
   3   9   7      322.40      309.25      3.29 o 
   4   9   7       71.54       74.27      2.10 o 
   5   9   7      140.52      133.70      2.64 o 
   6   9   7       97.87       97.88      2.52 o 
  -3  10   7        0.06        1.65      1.17 o 
  -2  10   7       12.88        8.62      1.12 o 
  -1  10   7       67.43       61.12      1.99 o 
   0  10   7       13.01       11.40      0.87 o 
   1  10   7       83.23       90.37      2.18 o 
   2  10   7      378.54      364.83      3.64 o 
   3  10   7       30.86       31.70      1.82 o 
   4  10   7       36.36       22.89      1.74 o 
   5  10   7       89.72       79.92      2.37 o 
   6  10   7        6.30       17.00      1.99 o 
  -2  11   7        7.94        5.08      1.84 o 
  -1  11   7       24.25       31.49      2.12 o 
   0  11   7       55.66       66.38      2.28 o 
   1  11   7       29.93       36.52      1.90 o 
   2  11   7      239.91      256.48      3.36 o 
   3  11   7       37.41       25.29      1.86 o 
   4  11   7       20.01       83.97      2.56 o 
   5  11   7      210.34      183.28      3.35 o 
  -1  12   7       38.61       46.11      2.49 o 
   0  12   7       65.92       73.70      2.50 o 
   1  12   7       67.57       75.30      2.42 o 
   2  12   7      286.88      302.51      3.85 o 
   3  12   7       85.78       99.21      2.75 o 
   4  12   7      361.02      350.09      4.24 o 
   5  12   7        4.35       10.10      2.04 o 
   1  13   7      132.31      130.64      3.08 o 
   2  13   7      158.48      162.21      3.27 o 
   3  13   7       73.53       74.37      2.65 o 
  -3  -9   8       65.89       66.75      1.94 o 
  -2  -9   8       29.15       26.24      1.76 o 
  -1  -9   8       73.75       60.37      2.30 o 
   0  -9   8       34.59       31.87      1.45 o 
  -4  -8   8       26.48       24.46      2.14 o 
  -3  -8   8       53.15       43.92      1.67 o 
  -2  -8   8        5.94        6.48      1.48 o 
  -1  -8   8       89.40       97.56      4.05 o 
   0  -8   8       84.00       85.67      4.51 o 
   1  -8   8        4.05        9.10      1.46 o 
   2  -8   8       21.35       17.37      2.07 o 
  -5  -7   8       69.50       78.26      2.66 o 
  -4  -7   8      112.80       98.24      1.67 o 
  -3  -7   8      191.75      188.74      8.84 o 
  -2  -7   8       18.97       17.68      0.84 o 
  -1  -7   8      568.69      593.92     17.22 o 
   0  -7   8       27.08       26.10      1.63 o 
   1  -7   8        4.08        4.87      1.43 o 
   2  -7   8        0.87       21.03      1.74 o 
   3  -7   8       33.71       30.27      1.94 o 
  -6  -6   8      147.46      151.50      3.15 o 
  -5  -6   8      107.11      107.78      2.87 o 
  -4  -6   8      588.00      637.54      3.02 o 
  -3  -6   8      128.92      132.34      4.88 o 
  -2  -6   8      293.42      340.26      7.15 o 
  -1  -6   8       36.20      111.26      4.36 o 
   0  -6   8        2.93        2.05      1.11 o 
   1  -6   8       47.97       65.88      1.41 o 
   2  -6   8        4.09        5.22      1.19 o 
   3  -6   8        0.24        9.69      1.50 o 
  -6  -5   8      152.35      172.64      3.08 o 
  -5  -5   8      183.22      182.66      3.26 o 
  -4  -5   8      148.38      175.09      5.80 o 
  -3  -5   8      152.93      138.95      3.55 o 
  -2  -5   8      110.75      110.50      5.88 o 
  -1  -5   8      232.56      253.43      2.56 o 
   0  -5   8      298.00      303.42      7.73 o 
   1  -5   8       24.61       64.83      2.20 o 
   2  -5   8        4.27        7.07      1.24 o 
   3  -5   8        4.25        2.63      1.30 o 
   4  -5   8       18.68       19.37      1.59 o 
  -6  -4   8       56.77       66.05      2.24 o 
  -5  -4   8        3.83        5.63      1.49 o 
  -4  -4   8        5.52        6.51      0.97 o 
  -3  -4   8       31.55       39.87      1.03 o 
  -2  -4   8       22.03       11.96      0.83 o 
  -1  -4   8       45.22       47.87      1.47 o 
   0  -4   8      109.80       99.82      1.97 o 
   1  -4   8       31.59       30.58      1.74 o 
   2  -4   8      111.52      123.01      2.61 o 
   3  -4   8       54.90       46.49      1.53 o 
   4  -4   8      113.33      106.31      8.88 o 
   5  -4   8        3.01        1.51      1.57 o 
  -6  -3   8       44.85       50.84      2.12 o 
  -5  -3   8       24.04       30.59      1.26 o 
  -4  -3   8       35.02       29.48      2.36 o 
  -3  -3   8      198.56      208.85      2.86 o 
  -2  -3   8       98.88      101.27      1.43 o 
  -1  -3   8        4.40       12.81      1.81 o 
   0  -3   8       23.92       31.36      1.11 o 
   1  -3   8      125.71      151.48      2.44 o 
   2  -3   8      253.41      279.66      3.27 o 
   3  -3   8      144.34      151.42      2.84 o 
   4  -3   8      309.23      279.48      3.78 o 
   5  -3   8        3.94        8.46      1.50 o 
  -6  -2   8       47.86       40.83      2.08 o 
  -5  -2   8       59.01       52.46      1.77 o 
  -4  -2   8        7.53       11.15      1.01 o 
  -3  -2   8       39.64       49.93      2.38 o 
  -2  -2   8      221.14      155.58      1.42 o 
  -1  -2   8        1.19       12.00      1.25 o 
   0  -2   8       88.17       78.29      2.71 o 
   1  -2   8      521.81      420.08      9.19 o 
   2  -2   8       34.50       76.72      2.02 o 
   3  -2   8      634.24      634.35      4.75 o 
   4  -2   8      347.64      314.10      3.73 o 
   5  -2   8      105.33      149.39      3.10 o 
   6  -2   8      194.01      190.64     12.23 o 
  -6  -1   8      115.86      136.44      2.66 o 
  -5  -1   8      105.16      104.22      1.20 o 
  -4  -1   8      289.47      297.24      6.69 o 
  -3  -1   8      165.81      160.38      1.39 o 
  -2  -1   8       11.01      113.22      1.36 o 
  -1  -1   8      177.80      435.91      9.23 o 
   0  -1   8       24.95      101.83      1.91 o 
   1  -1   8      162.58      153.53      1.97 o 
   2  -1   8      202.27      180.29      2.53 o 
   3  -1   8      259.77      219.35      2.95 o 
   4  -1   8      133.04      125.74      2.69 o 
   5  -1   8       32.85       44.80      2.19 o 
   6  -1   8        4.56        4.85      1.35 o 
  -6   0   8       28.07       39.69      1.93 o 
  -5   0   8      147.52      135.74      4.69 o 
  -4   0   8       52.09       57.14      0.94 o 
  -3   0   8       95.19       91.62      1.62 o 
  -2   0   8      176.58      145.07      5.38 o 
  -1   0   8        5.91       49.14      0.76 o 
   0   0   8      112.43       98.11     33.35 o 
   1   0   8      207.40      235.66      2.34 o 
   2   0   8       70.60       77.13      1.29 o 
   3   0   8       66.30       88.16      2.04 o 
   4   0   8       42.92       79.44      2.21 o 
   5   0   8        1.06        5.17      1.72 o 
   6   0   8        2.04       13.78      1.95 o 
  -6   1   8        0.11       -0.20      1.57 o 
  -5   1   8       91.65       92.04      2.19 o 
  -4   1   8      144.63      218.93      3.62 o 
  -3   1   8      130.55      163.88      1.78 o 
  -2   1   8      449.78      477.85      2.17 o 
  -1   1   8      688.09      699.08     15.59 o 
   0   1   8      261.31      273.46      5.11 o 
   1   1   8      933.41      810.04      4.27 o 
   2   1   8      449.90      444.98      7.69 o 
   3   1   8      346.82      347.88      3.28 o 
   4   1   8      108.07       95.26      2.24 o 
   5   1   8        3.76       46.21      1.93 o 
   6   1   8        2.87        5.62      1.72 o 
  -6   2   8       53.25       55.83      2.16 o 
  -5   2   8       71.49       97.47      2.21 o 
  -4   2   8      354.73      369.59      7.63 o 
  -3   2   8      430.42      410.30     12.07 o 
  -2   2   8     1008.91     1020.03     21.31 o 
  -1   2   8     1132.85     1042.19      8.87 o 
   0   2   8      962.99      907.72     21.03 o 
   1   2   8     2105.13     2322.27     23.52 o 
   2   2   8      328.04      305.15      8.43 o 
   3   2   8      734.10      753.52     15.51 o 
   4   2   8      727.56      706.93      7.19 o 
   5   2   8      184.63      199.54      5.85 o 
   6   2   8       49.40       46.58      2.07 o 
   7   2   8        9.52       16.36      2.18 o 
  -6   3   8       38.12       50.87      2.12 o 
  -5   3   8      115.01      116.35      2.37 o 
  -4   3   8      132.63      126.29      1.35 o 
  -3   3   8      317.38      304.62      4.59 o 
  -2   3   8     1101.64      992.52     20.06 o 
  -1   3   8      473.99      399.92      1.45 o 
   0   3   8      408.30      365.46      7.04 o 
   1   3   8      663.58      793.50      3.70 o 
   2   3   8      175.31      269.19      1.80 o 
   3   3   8     2009.97     1760.94      6.39 o 
   4   3   8      803.36      786.52     31.06 o 
   5   3   8      218.06      312.11      5.98 o 
   6   3   8        7.72       26.43      1.36 o 
   7   3   8        0.30        0.90      1.85 o 
  -6   4   8        0.13        1.83      1.62 o 
  -5   4   8        3.28        6.89      1.59 o 
  -4   4   8       58.72       69.26      1.02 o 
  -3   4   8      121.14      102.19      2.16 o 
  -2   4   8      342.79      294.90      2.11 o 
  -1   4   8       10.38       22.19      0.70 o 
   0   4   8      318.38      238.87     86.27 o 
   1   4   8       32.33      169.63      1.99 o 
   2   4   8      210.57      157.06      2.49 o 
   3   4   8      209.73      283.16      2.82 o 
   4   4   8       60.26       82.45      1.97 o 
   5   4   8        0.90       31.00      1.58 o 
   6   4   8        4.43        6.38      1.19 o 
   7   4   8       16.02       24.98      1.47 o 
  -5   5   8       27.83       39.03      2.00 o 
  -4   5   8       24.80       31.83      1.44 o 
  -3   5   8       80.43       71.63      1.23 o 
  -2   5   8      356.35      346.67      1.43 o 
  -1   5   8      326.84      296.55      4.88 o 
   0   5   8       46.00       47.46      4.56 o 
   1   5   8       17.14       13.25      1.96 o 
   3   5   8       28.45       32.88      1.47 o 
   4   5   8        6.84       48.84      1.74 o 
   5   5   8        0.03        2.80      0.98 o 
   6   5   8       29.21       26.83      1.28 o 
   7   5   8       15.66       19.82      1.50 o 
  -5   6   8       41.61       36.16      2.02 o 
  -4   6   8       34.22       44.00      2.58 o 
  -3   6   8      201.64      187.00      5.18 o 
  -2   6   8      518.64      492.52      3.99 o 
  -1   6   8      388.90      360.29      1.87 o 
   0   6   8      361.92      331.66      4.40 o 
   1   6   8       76.15       63.44      2.53 o 
   2   6   8       24.76       52.87      1.62 o 
   3   6   8        1.95        2.91      1.20 o 
   4   6   8        1.67        1.87      1.21 o 
   5   6   8        3.88       13.53      1.49 o 
   6   6   8       62.35       66.61      2.29 o 
   7   6   8       24.92       22.52      3.21 o 
  -5   7   8       44.61       51.99      2.26 o 
  -4   7   8       54.87       53.85      2.19 o 
  -3   7   8       71.20       74.67      3.09 o 
  -2   7   8      577.41      532.72      4.92 o 
  -1   7   8      239.52      221.96      1.63 o 
   0   7   8      256.37      271.05      4.60 o 
   1   7   8       36.26      134.75      3.47 o 
   2   7   8       15.81       38.28      1.06 o 
   3   7   8        0.09        0.73      0.48 o 
   4   7   8       13.60       26.37      1.61 o 
   5   7   8       55.85       58.55      2.02 o 
   6   7   8       42.60       29.10      1.91 o 
   7   7   8       25.36       25.25      2.02 o 
  -4   8   8       27.01       27.20      1.90 o 
  -3   8   8       23.31       16.19      1.01 o 
  -2   8   8      118.57      124.86      1.46 o 
  -1   8   8        7.02        8.03      1.57 o 
   0   8   8        4.66        5.98      0.77 o 
   1   8   8       26.55       33.35      0.84 o 
   2   8   8        4.47       42.87      0.75 o 
   3   8   8       26.30       15.04      1.51 o 
   4   8   8        4.21       11.64      1.47 o 
   5   8   8       81.30       68.54      2.18 o 
   6   8   8        6.60       13.19      1.85 o 
  -4   9   8        4.06        4.86      1.69 o 
  -3   9   8        8.97       14.11      1.14 o 
  -2   9   8       26.83       72.77      3.04 o 
  -1   9   8        4.68       30.55      3.17 o 
   0   9   8        2.89        5.38      0.79 o 
   1   9   8        1.92       24.91      0.82 o 
   2   9   8       34.05       53.16      2.90 o 
   3   9   8       60.27       50.60      1.95 o 
   4   9   8        7.37        6.54      1.53 o 
   5   9   8       41.49       32.78      2.09 o 
   6   9   8       70.71       75.64      2.47 o 
  -3  10   8        0.65        1.81      1.13 o 
  -2  10   8       50.16       57.46      1.85 o 
  -1  10   8        6.94        3.73      0.94 o 
   0  10   8        5.11        9.44      0.86 o 
   1  10   8       30.81       42.47      1.11 o 
   2  10   8      231.89      218.41      3.03 o 
   3  10   8      133.14      146.81      2.76 o 
   4  10   8       50.13       59.80      2.14 o 
   5  10   8      102.56      119.89      2.89 o 
   6  10   8       53.57       54.56      2.50 o 
  -2  11   8        0.80        0.22      1.15 o 
  -1  11   8        0.06        9.69      1.09 o 
   0  11   8       64.57       80.75      2.37 o 
   1  11   8       88.62       90.85      2.42 o 
   2  11   8      169.00      181.23      3.06 o 
   3  11   8      239.26      238.12      3.38 o 
   4  11   8       22.11       42.87      2.28 o 
   5  11   8      121.53      144.41      3.18 o 
  -1  12   8        4.01        3.97      1.94 o 
   0  12   8       22.28       17.63      2.10 o 
   1  12   8       35.47       33.49      2.16 o 
   2  12   8      114.99      112.28      2.79 o 
   3  12   8      160.20      164.80      3.20 o 
   4  12   8      105.20      112.29      3.01 o 
  -3  -8   9       95.39       83.88      1.94 o 
  -2  -8   9       26.98       36.40      1.88 o 
  -1  -8   9       99.28       94.62      3.38 o 
   0  -8   9      113.85      126.37      6.30 o 
  -4  -7   9       57.39       50.60      2.69 o 
  -3  -7   9      143.78      134.09      6.59 o 
  -2  -7   9      131.37      125.15      2.19 o 
  -1  -7   9      343.93      409.84     19.28 o 
   0  -7   9      208.38      198.51      4.91 o 
   1  -7   9        6.25        5.80      1.46 o 
   2  -7   9       41.66       42.63      2.17 o 
  -5  -6   9       16.82       13.96      2.20 o 
  -4  -6   9       87.85       64.36      2.51 o 
  -3  -6   9      298.00      245.23     14.65 o 
  -2  -6   9      112.81      102.38      2.62 o 
  -1  -6   9      375.89      379.14     10.43 o 
   1  -6   9        0.15        9.00      1.17 o 
   2  -6   9       26.91       35.52      2.19 o 
   3  -6   9        2.35        4.04      1.37 o 
  -5  -5   9       28.05       20.60      1.97 o 
  -4  -5   9       19.42       15.67      2.00 o 
  -3  -5   9       99.17       90.67      5.51 o 
  -2  -5   9       49.53       49.43      1.61 o 
  -1  -5   9        0.63       13.04      1.45 o 
   0  -5   9       65.62       64.97      1.79 o 
   1  -5   9        1.68        3.31      1.46 o 
   2  -5   9       16.46       18.75      1.88 o 
   3  -5   9        0.58       22.67      1.58 o 
  -6  -4   9      118.09      149.26      3.07 o 
  -5  -4   9       32.01       38.36      2.20 o 
  -4  -4   9        5.28        7.39      1.71 o 
  -3  -4   9       64.29       81.80      1.66 o 
  -2  -4   9      113.57      110.15      3.56 o 
  -1  -4   9      234.78      266.17      6.40 o 
   0  -4   9      122.15       98.75      2.05 o 
   1  -4   9       33.93       28.47      1.91 o 
   2  -4   9        3.88        3.17      1.84 o 
   3  -4   9        1.04        2.34      1.91 o 
   4  -4   9       35.50       27.24      3.24 o 
  -6  -3   9      230.76      237.78      3.57 o 
  -5  -3   9       72.95       90.74      3.11 o 
  -4  -3   9      129.33      132.57      2.66 o 
  -3  -3   9      296.41      301.97      3.87 o 
  -2  -3   9      237.65      275.90      2.23 o 
  -1  -3   9      386.94      371.90      5.48 o 
   0  -3   9      414.92      388.28      2.88 o 
   1  -3   9      125.40      106.90      2.38 o 
   2  -3   9       28.20       31.71      1.84 o 
   3  -3   9       10.57       13.35      1.88 o 
   4  -3   9       22.66       36.59      2.32 o 
   5  -3   9        8.87       19.53      1.80 o 
  -6  -2   9      275.87      284.57      3.81 o 
  -5  -2   9       81.60       95.13      3.08 o 
  -4  -2   9      201.57      235.09      3.22 o 
  -3  -2   9      406.00      392.44     17.62 o 
  -2  -2   9      177.94      183.68      2.68 o 
  -1  -2   9      949.96      893.50      4.34 o 
   0  -2   9      321.98      251.40      2.94 o 
   1  -2   9       46.46       55.45      1.88 o 
   2  -2   9      104.86      116.02      2.48 o 
   3  -2   9       17.30       23.07      1.91 o 
   4  -2   9       50.41       33.34      2.12 o 
   5  -2   9        0.57       31.39      2.38 o 
  -6  -1   9      125.89      137.84      2.95 o 
  -5  -1   9       18.42       18.99      1.32 o 
  -4  -1   9      526.14      547.34     10.23 o 
  -3  -1   9      104.81       86.97      1.27 o 
  -2  -1   9       84.64       76.16      0.89 o 
  -1  -1   9       37.55       80.79      1.53 o 
   0  -1   9        1.18        5.56      0.85 o 
   1  -1   9        1.68       10.13      1.01 o 
   2  -1   9       38.04       40.83      1.81 o 
   3  -1   9       63.73       61.43      2.10 o 
   4  -1   9      152.41      175.45      3.16 o 
   5  -1   9       61.14       55.50      2.49 o 
  -6   0   9       74.68       72.38      2.48 o 
  -5   0   9      133.39      134.04      1.82 o 
  -4   0   9       15.28       69.42      0.94 o 
  -3   0   9       54.92       85.72      1.93 o 
  -2   0   9        3.24       35.02      1.80 o 
  -1   0   9      345.82      354.77      7.09 o 
   0   0   9        5.71       17.29      1.37 o 
   1   0   9      200.12      197.69      1.71 o 
   2   0   9      585.41      520.05      3.98 o 
   3   0   9      344.63      284.16      3.24 o 
   4   0   9      232.66      225.78      3.24 o 
   5   0   9       88.93       86.08      2.52 o 
   6   0   9       34.92       33.89      2.29 o 
  -6   1   9       41.41       41.35      2.14 o 
  -5   1   9        4.13        4.02      0.98 o 
  -4   1   9       53.69       51.68      1.31 o 
  -3   1   9        3.54        8.95      0.67 o 
  -2   1   9       81.94       59.53      3.35 o 
  -1   1   9       61.71      145.40      1.99 o 
   0   1   9        7.74       38.66      1.50 o 
   1   1   9      347.14      286.84      1.96 o 
   2   1   9      619.86      580.57      4.07 o 
   3   1   9      373.75      360.12      3.55 o 
   4   1   9      332.60      285.68      3.38 o 
   5   1   9       68.02       50.19      2.13 o 
   6   1   9        9.09       16.21      2.00 o 
  -6   2   9       28.16       36.52      2.03 o 
  -5   2   9       13.48       19.40      1.67 o 
  -4   2   9        3.49       19.42      0.63 o 
  -3   2   9        1.72        5.97      0.65 o 
  -2   2   9        3.77        2.72      0.36 o 
  -1   2   9        7.77        1.34      0.62 o 
   0   2   9      145.00      138.82     78.84 o 
   1   2   9       53.98      157.85      6.34 o 
   2   2   9       74.03      152.05     12.10 o 
   3   2   9        0.63       33.31      4.31 o 
   4   2   9      210.56      204.64      7.95 o 
   5   2   9        3.69       11.52      1.80 o 
   6   2   9       10.98       12.43      1.83 o 
  -6   3   9       31.91       31.01      2.04 o 
  -5   3   9        1.02        6.94      1.53 o 
  -4   3   9        4.19        8.31      0.83 o 
  -3   3   9        0.27        5.26      0.88 o 
  -2   3   9       28.52       18.47      1.13 o 
  -1   3   9       14.87       10.49      1.10 o 
   0   3   9      260.89      248.29      2.02 o 
   1   3   9       16.33       80.86     12.25 o 
   2   3   9      440.67      494.94     14.50 o 
   3   3   9      157.54      140.46      2.31 o 
   4   3   9      191.48      235.90     12.29 o 
   5   3   9       52.30       52.07      4.06 o 
   6   3   9       52.85       36.62      1.78 o 
  -5   4   9        1.26       22.03      1.81 o 
  -4   4   9        3.05       11.28      0.80 o 
  -3   4   9       72.41       88.35      1.27 o 
  -2   4   9      546.95      496.14      7.87 o 
  -1   4   9       67.61       79.98      4.24 o 
   0   4   9       85.70       85.89      1.46 o 
   1   4   9      251.64      222.44     11.34 o 
   2   4   9      437.09      454.28      3.35 o 
   3   4   9     1017.14     1077.33      5.25 o 
   4   4   9      288.41      270.48      3.12 o 
   5   4   9      267.39      229.78      2.27 o 
   6   4   9       19.39       24.39      1.42 o 
  -5   5   9        7.17       19.51      1.92 o 
  -4   5   9      137.87      161.40      2.64 o 
  -3   5   9      398.56      357.93      2.60 o 
  -2   5   9      484.34      482.12      9.10 o 
  -1   5   9     1170.25     1046.04     16.54 o 
   0   5   9     1017.61      912.98      8.29 o 
   1   5   9     1147.28     1091.51     14.33 o 
   2   5   9     1180.50     1187.15      5.18 o 
   3   5   9      330.41      299.92      3.04 o 
   4   5   9      323.68      281.03      3.17 o 
   5   5   9      226.39      215.50      3.14 o 
   6   5   9       19.37       45.28      4.15 o 
  -5   6   9       11.89       12.44      1.80 o 
  -4   6   9      111.55      137.08      2.61 o 
  -3   6   9       96.08       98.21      0.96 o 
  -2   6   9      487.06      418.95      1.63 o 
  -1   6   9      558.80      575.31      2.33 o 
   0   6   9      416.87      440.68     10.66 o 
   1   6   9      391.99      417.33      4.25 o 
   2   6   9      286.88      264.71      2.80 o 
   3   6   9      203.22      188.95      2.59 o 
   4   6   9       98.06       70.00      2.00 o 
   5   6   9      142.90      138.82      2.70 o 
   6   6   9        0.05        9.42      1.69 o 
  -4   7   9       42.78       43.74      2.00 o 
  -3   7   9        3.22        1.99      0.82 o 
  -2   7   9      107.78      126.75      4.72 o 
  -1   7   9      201.83      189.80      1.59 o 
   0   7   9       66.64       93.99      5.32 o 
   1   7   9      192.52      181.61      9.09 o 
   2   7   9       24.11       41.53      3.41 o 
   3   7   9       10.71       21.32      1.59 o 
   4   7   9       88.00       87.06      2.16 o 
   5   7   9        5.13        2.51      1.67 o 
   6   7   9       57.48       46.20      2.17 o 
  -4   8   9       37.86       36.04      2.05 o 
  -3   8   9       15.11       13.72      1.35 o 
  -2   8   9      308.80      307.17      3.04 o 
  -1   8   9       69.98       62.27      5.82 o 
   0   8   9        9.31        5.26      1.94 o 
   1   8   9       59.04      116.93      1.25 o 
   2   8   9        0.15        5.49      1.50 o 
   3   8   9       17.14       17.24      0.59 o 
   4   8   9      145.38       91.83      2.29 o 
   5   8   9       14.45       50.61      2.19 o 
   6   8   9       23.48       28.20      2.09 o 
  -3   9   9       55.57       48.50      1.35 o 
  -2   9   9      147.52      125.47      3.66 o 
  -1   9   9        3.99       13.67      3.24 o 
   0   9   9      157.28      150.80      9.36 o 
   1   9   9       20.20       67.54      3.79 o 
   2   9   9       89.00       88.56      6.42 o 
   3   9   9       82.14       64.14      2.12 o 
   4   9   9       31.59       53.56      2.09 o 
   5   9   9       28.37       29.81      1.98 o 
  -2  10   9       24.17       31.93      1.27 o 
  -1  10   9      225.84      234.62      8.60 o 
   0  10   9      116.98      118.69      1.48 o 
   1  10   9       42.27       35.01      1.93 o 
   2  10   9       40.14       73.57      2.33 o 
   3  10   9        0.75        6.89      1.66 o 
   4  10   9       35.22       35.04      2.01 o 
   5  10   9       23.15       24.85      2.01 o 
  -1  11   9      150.88      159.35      1.85 o 
   0  11   9       13.29       19.74      1.07 o 
   1  11   9        0.13        4.66      1.81 o 
   2  11   9        2.76        5.64      1.75 o 
   3  11   9       27.71       20.37      2.05 o 
   4  11   9        0.09       12.96      1.94 o 
   0  12   9        5.94        5.88      1.99 o 
   1  12   9        4.96        5.02      2.01 o 
   2  12   9        4.86        7.35      1.89 o 
   3  12   9       79.57       88.54      2.75 o 
  -3  -7  10        4.68        5.03      2.11 o 
  -2  -7  10        8.46        5.81      1.65 o 
  -1  -7  10        0.61        3.64      2.53 o 
   0  -7  10       76.61       81.45      6.48 o 
  -4  -6  10        6.18        3.83      1.98 o 
  -3  -6  10      159.35      139.83      9.37 o 
  -2  -6  10      110.99      119.83      2.22 o 
  -1  -6  10      139.94      143.37      1.91 o 
   0  -6  10      259.69      242.71      6.82 o 
   1  -6  10        1.90       12.09      1.28 o 
   2  -6  10       10.84       15.69      1.52 o 
  -4  -5  10       16.32       12.81      1.97 o 
  -3  -5  10      297.79      294.11     11.68 o 
  -2  -5  10       93.67       84.20      1.92 o 
  -1  -5  10      174.48      182.18      2.39 o 
   0  -5  10       73.01       75.25      1.96 o 
   1  -5  10       74.85       86.32      2.12 o 
   2  -5  10       49.02       45.35      1.53 o 
   3  -5  10       45.34       37.01      5.18 o 
  -5  -4  10       40.30       35.70      2.16 o 
  -4  -4  10        8.81        8.19      1.93 o 
  -3  -4  10       25.55       25.81      2.63 o 
  -2  -4  10       82.51       72.75      1.70 o 
  -1  -4  10       89.22       95.45      1.96 o 
   0  -4  10      159.45      179.40      2.36 o 
   1  -4  10      161.13      137.00      2.32 o 
   2  -4  10       32.91       34.14      2.20 o 
   3  -4  10       11.57       14.66      2.24 o 
  -5  -3  10        9.31       14.46      1.41 o 
  -4  -3  10        4.88        4.71      1.77 o 
  -3  -3  10       11.19       15.78      0.69 o 
  -2  -3  10       20.34       20.20      1.28 o 
  -1  -3  10       94.29       80.67      1.35 o 
   0  -3  10       86.89       86.18      2.61 o 
   1  -3  10       24.30       36.15      2.01 o 
   2  -3  10       11.13       12.45      1.90 o 
   3  -3  10        1.62        8.90      2.03 o 
   4  -3  10        5.67        3.25      2.14 o 
  -5  -2  10       22.19       27.10      1.77 o 
  -4  -2  10        4.43        2.72      0.82 o 
  -3  -2  10       58.59       49.12      3.00 o 
  -2  -2  10        7.99       12.47      0.70 o 
  -1  -2  10      139.70      200.16      7.45 o 
   0  -2  10      168.25      155.40      4.91 o 
   1  -2  10       11.18        9.44      1.61 o 
   2  -2  10       12.20       15.99      1.75 o 
   3  -2  10       39.16       24.22      2.08 o 
   4  -2  10        0.02        2.00      1.98 o 
  -5  -1  10       71.91       78.65      1.71 o 
  -4  -1  10       69.57       75.94      3.94 o 
  -3  -1  10      351.21      376.39      6.86 o 
  -2  -1  10      351.22      345.30      3.88 o 
  -1  -1  10      382.02      343.97     10.13 o 
   0  -1  10       67.67      115.65      1.51 o 
   1  -1  10       19.67       22.27      1.67 o 
   2  -1  10       60.81       54.12      2.06 o 
   3  -1  10       15.74       20.07      1.84 o 
   4  -1  10       53.14       52.74      2.40 o 
   5  -1  10       24.39       23.25      2.22 o 
  -5   0  10      145.91      211.41      2.29 o 
  -4   0  10      493.73      532.99      8.82 o 
  -3   0  10      430.97      442.55      8.07 o 
  -2   0  10      465.23      475.15     10.94 o 
  -1   0  10      219.02      185.57     13.60 o 
   0   0  10      240.89      265.20     13.57 o 
   1   0  10      110.63      103.50      1.66 o 
   2   0  10       17.34        9.19      1.58 o 
   3   0  10        6.71        2.43      1.65 o 
   4   0  10        3.44        8.40      1.75 o 
   5   0  10        4.72        6.33      1.93 o 
  -5   1  10      229.76      231.45      2.22 o 
  -4   1  10       49.69       93.35      2.52 o 
  -3   1  10      143.70      158.35      5.43 o 
  -2   1  10      432.02      403.26      3.98 o 
  -1   1  10      445.71      468.20      5.47 o 
   0   1  10      522.51      440.64      3.46 o 
   1   1  10      200.23      181.09      8.86 o 
   2   1  10        0.07       45.65      1.87 o 
   3   1  10        0.06        3.78      1.52 o 
   4   1  10       21.48       23.85      1.94 o 
   5   1  10       13.61        9.75      1.84 o 
  -5   2  10       17.11       17.43      1.27 o 
  -4   2  10       21.71       20.23      0.71 o 
  -3   2  10       16.47       20.01      0.78 o 
  -2   2  10      133.24      103.77      2.88 o 
  -1   2  10       98.41      100.08      3.81 o 
   0   2  10      123.62      102.48      2.00 o 
   1   2  10        3.41       29.72      1.08 o 
   2   2  10       83.02      108.97      2.27 o 
   3   2  10       29.93       40.61      1.85 o 
   4   2  10      217.22      226.90      3.28 o 
   5   2  10       24.26       41.77      2.16 o 
   6   2  10       22.39       38.29      2.29 o 
  -5   3  10        6.72       22.67      1.90 o 
  -4   3  10        0.89        2.78      0.59 o 
  -3   3  10        0.07        0.50      0.96 o 
  -2   3  10       25.72       20.36      0.57 o 
  -1   3  10       33.76       47.58      1.03 o 
   0   3  10        7.86       77.92      1.49 o 
   1   3  10      105.14      117.44      1.70 o 
   2   3  10       59.95       63.08      1.83 o 
   3   3  10       39.99       68.22      1.44 o 
   4   3  10      249.58      244.66      6.21 o 
   5   3  10      143.08      155.96      3.76 o 
   6   3  10      182.14      174.61      3.29 o 
  -5   4  10       11.30       16.79      1.93 o 
  -4   4  10       37.32       41.45      1.08 o 
  -3   4  10        5.00       12.10      1.00 o 
  -2   4  10        0.01        0.06      0.48 o 
  -1   4  10       61.85       63.74      4.40 o 
   0   4  10      113.56       93.30      1.54 o 
   1   4  10        4.92       61.55      5.15 o 
   3   4  10      180.28      276.24      3.04 o 
   4   4  10      255.52      211.64     11.56 o 
   5   4  10      230.37      212.95     10.45 o 
   6   4  10       74.39       79.89      1.86 o 
  -5   5  10      167.82      211.18      3.37 o 
  -4   5  10       76.40       65.65      2.20 o 
  -3   5  10       44.20       58.86      2.44 o 
  -2   5  10       81.51       68.92      0.85 o 
  -1   5  10       10.61       15.77      1.24 o 
   0   5  10       63.45       89.33      1.14 o 
   1   5  10        6.06       41.07      5.00 o 
   2   5  10      125.58       88.57      2.00 o 
   3   5  10       99.95      111.37      2.28 o 
   4   5  10       26.61       31.50      1.83 o 
   5   5  10       48.06       74.05      6.53 o 
   6   5  10        6.32        6.56      1.31 o 
  -4   6  10        0.01        6.97      1.69 o 
  -3   6  10       10.24       13.45      0.79 o 
  -2   6  10        2.69        2.15      0.66 o 
  -1   6  10       40.22       37.08      2.38 o 
   0   6  10       18.14       20.92      1.33 o 
   1   6  10       28.57       24.06      1.44 o 
   2   6  10       65.69       86.85      2.01 o 
   3   6  10       94.03       74.56      2.03 o 
   4   6  10       29.27       34.45      1.89 o 
   5   6  10       32.36       36.13      1.98 o 
   6   6  10        3.99        3.94      1.26 o 
  -4   7  10       18.33       18.69      1.86 o 
  -3   7  10       17.54       20.32      1.70 o 
  -2   7  10       94.90       93.80      1.04 o 
  -1   7  10      216.99      216.56      2.12 o 
   0   7  10       55.04       47.27      0.91 o 
   1   7  10      228.07      243.44      6.46 o 
   2   7  10      281.60      269.67     18.63 o 
   3   7  10      104.94      128.78      2.41 o 
   4   7  10      252.62      203.63      3.05 o 
   5   7  10       87.13       71.07      2.34 o 
  -3   8  10       39.81       36.77      1.94 o 
  -2   8  10      198.86      236.36     11.98 o 
  -1   8  10      278.69      267.43      3.98 o 
   0   8  10       66.93       59.52      1.73 o 
   1   8  10      272.92      275.25      7.02 o 
   2   8  10       66.07       92.23      4.62 o 
   3   8  10      224.92      221.89      8.48 o 
   4   8  10      317.16      323.39      3.73 o 
   5   8  10      200.15      196.69      3.27 o 
  -2   9  10      245.72      248.73      5.56 o 
  -1   9  10       12.09       44.09      5.96 o 
   0   9  10       34.86       41.61      1.53 o 
   1   9  10       19.76       24.79      0.94 o 
   2   9  10       92.80      118.94      1.96 o 
   3   9  10      282.17      265.09      3.43 o 
   4   9  10      113.56      109.31      2.64 o 
   5   9  10      157.41      190.03      3.41 o 
  -2  10  10       11.87       13.64      1.20 o 
  -1  10  10       44.53       73.40      3.34 o 
   0  10  10       87.96       86.62      6.47 o 
   1  10  10       18.60       11.46      0.88 o 
   2  10  10      124.02      134.62      2.79 o 
   3  10  10       21.72       26.26      2.01 o 
   4  10  10        9.84       11.11      1.85 o 
   0  11  10       85.53       87.06      1.49 o 
   1  11  10       20.34       19.02      2.01 o 
   2  11  10       25.26       42.39      2.32 o 
   3  11  10        1.31        0.71      1.73 o 
  -2  -6  11       24.10       15.62      1.67 o 
  -1  -6  11        0.36        1.87      2.71 o 
   0  -6  11      223.21      164.79      3.21 o 
  -3  -5  11        0.69        6.59      2.30 o 
  -2  -5  11        4.24        9.65      1.55 o 
  -1  -5  11       15.24       13.98      1.61 o 
   0  -5  11        3.21        4.44      1.62 o 
   1  -5  11       12.24       28.75      1.95 o 
  -4  -4  11        3.44       14.42      2.08 o 
  -3  -4  11       20.96       25.49      2.29 o 
  -2  -4  11        1.86        3.94      1.39 o 
  -1  -4  11        1.25       11.01      1.57 o 
   0  -4  11        1.62        1.58      1.53 o 
   1  -4  11       53.96       49.32      1.98 o 
   2  -4  11       88.73       78.15      2.84 o 
  -4  -3  11        1.16       -0.37      1.80 o 
  -3  -3  11        1.13        4.95      1.12 o 
  -2  -3  11       32.45       42.13      1.56 o 
  -1  -3  11       59.35       54.12      1.73 o 
   0  -3  11       73.49       79.52      1.98 o 
   1  -3  11       77.55       73.19      2.10 o 
   2  -3  11      111.97      132.09      3.08 o 
   3  -3  11       77.57       64.08      2.73 o 
  -4  -2  11        5.23        7.92      1.87 o 
  -3  -2  11       50.55       55.40      1.38 o 
  -2  -2  11      123.87      113.62      2.63 o 
  -1  -2  11       60.80       87.69      1.89 o 
   0  -2  11      149.02      149.54      2.22 o 
   1  -2  11      177.85      174.38      2.97 o 
   2  -2  11       27.74       24.68      2.01 o 
   3  -2  11      169.05      172.85      3.38 o 
   4  -2  11      207.03      166.12      3.57 o 
  -5  -1  11       13.24       22.25      1.45 o 
  -4  -1  11       14.11       20.80      2.02 o 
  -3  -1  11      125.84      131.20      2.55 o 
  -2  -1  11      300.20      267.45      5.21 o 
  -1  -1  11      163.66      136.87      2.94 o 
   0  -1  11      320.94      271.74      7.91 o 
   1  -1  11      196.89      149.56      2.74 o 
   2  -1  11        1.49       21.78      1.87 o 
   3  -1  11      176.15      171.89      3.25 o 
   4  -1  11       72.41       64.50      2.67 o 
  -5   0  11        3.14        7.74      1.29 o 
  -4   0  11        0.50       -0.34      1.26 o 
  -3   0  11      366.73      301.59     10.93 o 
  -2   0  11       88.54      107.42      1.69 o 
  -1   0  11      287.04      257.20      6.09 o 
   0   0  11       32.60       55.68      3.81 o 
   1   0  11       63.41       73.56      2.07 o 
   2   0  11        3.57       23.60      1.81 o 
   3   0  11        7.80       34.33      2.05 o 
   4   0  11        0.10       11.88      2.02 o 
  -5   1  11       11.39       11.22      1.25 o 
  -4   1  11       85.98       72.11      1.77 o 
  -3   1  11        3.07        4.64      1.15 o 
  -2   1  11       18.69       11.81      1.08 o 
  -1   1  11       50.52       79.33      1.65 o 
   0   1  11       15.30       26.88      1.08 o 
   1   1  11       49.96       38.11      1.78 o 
   2   1  11       13.28       24.05      1.75 o 
   3   1  11       41.39       54.66      2.17 o 
   4   1  11       15.27       10.67      1.86 o 
   5   1  11        5.95        5.04      2.06 o 
  -5   2  11       50.27       61.19      1.61 o 
  -4   2  11        6.00       29.34      1.28 o 
  -3   2  11        1.69        7.03      0.77 o 
  -2   2  11       56.95       75.27      2.36 o 
  -1   2  11      159.77      152.59      1.95 o 
   0   2  11      105.79      119.12      6.37 o 
   1   2  11       85.69       68.33      1.99 o 
   2   2  11        2.70       11.01      1.55 o 
   3   2  11       14.64       31.02      2.04 o 
   4   2  11        0.48        3.28      1.82 o 
   5   2  11        4.58       12.04      2.01 o 
  -4   3  11      120.38      121.06      1.68 o 
  -3   3  11      139.23      133.28      1.90 o 
  -2   3  11      207.91      216.17     13.72 o 
  -1   3  11      272.82      196.67      1.72 o 
   0   3  11      306.45      293.34      2.57 o 
   1   3  11      289.20      355.07      5.43 o 
   2   3  11        0.10       31.36      2.90 o 
   3   3  11       90.13       98.29      1.66 o 
   4   3  11       52.05       53.51      2.30 o 
   5   3  11        1.65       12.56      1.97 o 
  -4   4  11       81.68       80.81      1.43 o 
  -3   4  11      138.37      136.93      2.42 o 
  -2   4  11      405.92      353.88     16.36 o 
  -1   4  11       50.19       43.65      1.17 o 
   0   4  11      359.07      379.88     12.24 o 
   1   4  11      260.09      238.88      2.64 o 
   2   4  11        2.54       28.64      1.61 o 
   3   4  11      173.23      148.05      1.90 o 
   4   4  11       31.31       29.89      1.41 o 
   5   4  11       18.26       59.64      1.71 o 
  -4   5  11       87.37      101.21      2.59 o 
  -3   5  11       40.02       31.64      1.15 o 
  -2   5  11      107.16       91.61      4.31 o 
  -1   5  11       18.97       15.32      1.41 o 
   0   5  11      129.49      125.43      2.54 o 
   1   5  11        1.68       40.23      1.61 o 
   2   5  11       17.51       35.59      1.72 o 
   3   5  11      218.83      182.05      2.82 o 
   4   5  11      112.97      110.01      2.52 o 
   5   5  11       32.45       27.18      1.45 o 
  -3   6  11        0.81        2.59      1.54 o 
  -2   6  11       23.22       25.42      1.07 o 
  -1   6  11       24.07       39.38      1.85 o 
   0   6  11       17.27       37.60      2.47 o 
   1   6  11       20.66       35.51      1.64 o 
   2   6  11      176.26      185.57      2.76 o 
   3   6  11      226.29      250.48      3.24 o 
   4   6  11      126.27      143.13      2.80 o 
   5   6  11       53.28       48.97      2.29 o 
  -3   7  11        3.73        3.11      1.59 o 
  -2   7  11       24.28       21.00      1.09 o 
  -1   7  11        2.45        4.25      0.88 o 
   0   7  11       11.60        7.05      0.89 o 
   1   7  11        9.13       14.61      1.36 o 
   2   7  11       64.25       72.14      1.23 o 
   3   7  11       85.59       99.21      2.41 o 
   4   7  11      183.44      177.40      3.05 o 
   5   7  11       87.78       81.61      2.64 o 
  -2   8  11       14.38       16.73      1.62 o 
  -1   8  11        3.37        8.73      0.94 o 
   0   8  11       10.17       24.01      1.57 o 
   1   8  11        7.63       27.23      2.69 o 
   2   8  11        1.23        2.62      0.82 o 
   3   8  11       11.20       12.21      1.77 o 
   4   8  11       10.61       10.65      1.77 o 
  -2   9  11        0.26       21.95      1.72 o 
  -1   9  11       32.78       24.33      1.52 o 
   0   9  11       35.32       34.05      1.12 o 
   1   9  11       36.48       48.50      1.56 o 
   2   9  11       15.27      105.06      2.58 o 
   3   9  11       24.09       18.27      1.95 o 
   4   9  11       13.95        6.46      1.78 o 
   0  10  11        0.59        5.96      1.03 o 
   1  10  11       24.61       31.60      2.07 o 
   2  10  11       62.49       57.95      2.40 o 
   3  10  11      160.06      141.15      3.02 o 
  -2  -4  12        6.18       14.81      1.57 o 
  -1  -4  12        5.64        7.34      1.65 o 
   0  -4  12        3.58       16.38      2.39 o 
  -3  -3  12       29.02       37.25      1.51 o 
  -2  -3  12       12.20       13.30      1.46 o 
  -1  -3  12        7.64        8.80      1.57 o 
   0  -3  12        0.01        4.35      1.57 o 
   1  -3  12        6.02        7.86      1.76 o 
   2  -3  12       20.11        7.13      2.14 o 
  -3  -2  12       33.16       46.25      2.08 o 
  -2  -2  12        1.14        2.14      1.28 o 
  -1  -2  12        2.66        8.75      1.56 o 
   0  -2  12        0.05       11.33      1.63 o 
   1  -2  12       27.03       15.40      1.93 o 
   2  -2  12        0.12       22.62      2.16 o 
  -4  -1  12       87.98       87.83      3.01 o 
  -3  -1  12       17.57       17.19      1.21 o 
  -2  -1  12       30.33       39.10      1.52 o 
  -1  -1  12        9.87       15.81      1.54 o 
   0  -1  12       97.04       90.08      2.07 o 
   1  -1  12       77.93       66.00      2.39 o 
   2  -1  12       13.86       18.49      2.08 o 
   3  -1  12       37.01       40.14      2.51 o 
  -4   0  12       82.57       79.82      5.89 o 
  -3   0  12       36.78       52.18      4.64 o 
  -2   0  12       80.65       92.43      1.76 o 
  -1   0  12      299.53      318.52      2.77 o 
   0   0  12      146.91      102.12      2.45 o 
   1   0  12       67.03      103.85      2.52 o 
   2   0  12      167.71      146.99      2.99 o 
   3   0  12       68.11       54.70      2.52 o 
  -4   1  12       26.72       30.40      1.54 o 
  -3   1  12       45.29       46.95      3.15 o 
  -2   1  12       30.99       48.42      1.86 o 
  -1   1  12      299.77      281.25      2.64 o 
   0   1  12       63.45       77.11      2.20 o 
   1   1  12      180.82      142.61      2.68 o 
   2   1  12      263.71      226.39      3.31 o 
   3   1  12       75.85       81.39      2.56 o 
   4   1  12      102.46       83.27      2.79 o 
  -4   2  12       11.36        4.24      1.23 o 
  -3   2  12        3.58       18.21      0.93 o 
  -2   2  12       28.91       22.50      1.27 o 
  -1   2  12      114.63      120.24      1.96 o 
   0   2  12      118.70      117.35      2.46 o 
   1   2  12      136.68      128.89      2.58 o 
   2   2  12      123.10      128.20      2.71 o 
   3   2  12       23.54       29.43      2.05 o 
   4   2  12      113.52       89.16      2.77 o 
  -4   3  12        2.05        2.76      1.09 o 
  -3   3  12        1.49        0.87      0.79 o 
  -2   3  12       29.20       28.44      1.05 o 
  -1   3  12       28.93       18.97      1.43 o 
   0   3  12       11.96        8.91      1.61 o 
   1   3  12       84.10      102.01      2.46 o 
   2   3  12        5.01       20.10      1.80 o 
   3   3  12        4.97       34.07      2.04 o 
   4   3  12      126.35      100.34      2.89 o 
  -3   4  12        0.42        1.34      0.75 o 
  -2   4  12      108.29       86.10      3.60 o 
  -1   4  12        4.00       16.98      2.82 o 
   0   4  12        7.01        5.17      1.16 o 
   1   4  12      109.47       84.08      1.92 o 
   2   4  12       27.06       49.70      3.84 o 
   3   4  12      149.19      151.76      7.97 o 
   4   4  12       27.47       20.90      1.40 o 
  -3   5  12       68.98       71.99      1.54 o 
  -2   5  12      141.64      134.56      3.23 o 
  -1   5  12      130.21      124.39      2.34 o 
   0   5  12       96.81       92.25      1.81 o 
   1   5  12      160.06      142.15      2.35 o 
   2   5  12       36.12       36.59      1.82 o 
   4   5  12       37.78       57.11      1.69 o 
  -3   6  12       66.23       57.30      2.23 o 
  -2   6  12      100.40      136.56      2.55 o 
  -1   6  12      354.25      347.59      2.10 o 
   0   6  12      157.24      155.66      1.64 o 
   1   6  12       76.45       99.98      2.14 o 
   2   6  12        9.64       11.91      1.69 o 
   3   6  12       27.82       17.72      1.81 o 
   4   6  12       18.76       17.12      1.86 o 
  -2   7  12       72.60       62.24      2.14 o 
  -1   7  12      134.22      138.19      2.80 o 
   0   7  12       99.06       97.99      1.47 o 
   1   7  12       78.30       98.03      1.55 o 
   2   7  12       15.12       18.19      1.79 o 
   3   7  12        0.70       12.11      1.84 o 
   4   7  12        1.47        0.58      1.72 o 
  -1   8  12       32.38       33.47      1.66 o 
   0   8  12        9.82        9.97      1.01 o 
   1   8  12       53.92       43.47      1.23 o 
   2   8  12        5.81        6.75      0.96 o 
   3   8  12       33.38       23.46      2.04 o 
   0   9  12        0.04        1.56      0.96 o 
   1   9  12        4.28       25.74      1.10 o 
   2   9  12       12.54        8.93      1.84 o 
   3   9  12       13.85       27.23      2.16 o 
  -1  -2  13        0.59        1.50      1.85 o 
   0  -2  13        4.48        6.27      1.68 o 
  -2  -1  13        0.20        1.99      1.41 o 
  -1  -1  13        2.43        9.59      1.60 o 
   0  -1  13        0.19        3.31      1.63 o 
   1  -1  13       22.60       18.83      2.13 o 
  -2   0  13        0.05       -0.33      1.26 o 
  -1   0  13       12.24       10.09      1.55 o 
   0   0  13       31.74       30.88      1.81 o 
   1   0  13        2.23        2.75      1.84 o 
   2   0  13       61.33       39.77      2.33 o 
  -3   1  13        1.54       10.98      1.25 o 
  -2   1  13        0.18        3.43      1.23 o 
  -1   1  13        1.23       14.26      1.54 o 
   0   1  13        2.17        1.58      1.66 o 
   1   1  13        7.09        8.50      1.73 o 
   2   1  13       49.10       39.61      2.19 o 
  -3   2  13        1.49        6.97      0.96 o 
  -2   2  13       24.07       21.21      1.34 o 
  -1   2  13        0.34        2.66      1.40 o 
   0   2  13       10.94       12.70      1.82 o 
   1   2  13       30.21       26.86      1.91 o 
   2   2  13       78.46       67.38      2.42 o 
   3   2  13       59.72       49.51      2.40 o 
  -2   3  13       22.72       37.40      1.20 o 
  -1   3  13       38.89       40.41      1.73 o 
   0   3  13       75.77       87.95      2.37 o 
   1   3  13      134.55      135.51      2.78 o 
   2   3  13       59.35       54.09      2.35 o 
   3   3  13       63.32       60.50      2.59 o 
  -2   4  13       56.02       49.76      1.27 o 
  -1   4  13      127.09      136.75      4.20 o 
   0   4  13       30.27       37.09      1.99 o 
   1   4  13      105.84      107.33      2.55 o 
   2   4  13       31.99       79.99      2.56 o 
   3   4  13       50.66       71.76      2.59 o 
  -2   5  13       14.97       16.73      2.14 o 
  -1   5  13      205.70      204.43      6.00 o 
   0   5  13       17.20       20.24      1.47 o 
   1   5  13      168.12      142.60      2.48 o 
   2   5  13       97.07      120.62      2.66 o 
   3   5  13      138.93      127.03      8.46 o 
  -1   6  13      140.61      138.29      8.83 o 
   0   6  13      140.27      120.04      4.30 o 
   1   6  13      100.77       94.58      2.23 o 
   2   6  13       71.63       49.08      2.14 o 
   3   6  13       14.98       17.12      2.04 o 
  -1   7  13       66.43       58.13      3.03 o 
   0   7  13       43.76       43.30      1.31 o 
   1   7  13       18.70       14.57      1.56 o 
   2   7  13       10.43       12.25      1.82 o 
   0   2  14        3.05       15.68      2.00 o 
   0   3  14       14.05       18.15      2.04 o 
   1   3  14        8.22        7.59      1.83 o 
   0   4  14        0.85        0.40      1.82 o 
                                                 
